# Supplementary material for: 8-Meth­oxy-2H-chromene-3-carbaldehyde
Source: Acta Crystallogr Sect E Struct Rep Online. 2012 Nov 24;68(Pt 12):o3419. doi: 10.1107/S1600536812047319 (PMC3589003; doi:10.1107/S1600536812047319)
Supplement: Supplementary file 2 [file e-68-o3419-Isup2.hkl]

# 
# h,k,l, Fc-squared, Fo-squared, sigma(Fo-squared) and status flag 
# 
data_I
_shelx_title ' DK8190 in Pbca' 
_shelx_refln_list_code          4 
_shelx_F_calc_maximum      284.17 
_exptl_crystal_F_000       800.00 
_reflns_d_resolution_high  0.7494 
 
loop_ 
 _symmetry_equiv_pos_as_xyz 
 'x, y, z' 
 '-x+1/2, -y, z+1/2' 
 '-x, y+1/2, -z+1/2' 
 'x+1/2, -y+1/2, -z' 
 '-x, -y, -z' 
 'x-1/2, y, -z-1/2' 
 'x, -y-1/2, z-1/2' 
 '-x-1/2, y-1/2, z' 
 
_cell_length_a     6.8940 
_cell_length_b    13.2079 
_cell_length_c    20.0964 
_cell_angle_alpha  90.000 
_cell_angle_beta   90.000 
_cell_angle_gamma  90.000 
 
_shelx_F_squared_multiplier     1.000 
 
loop_ 
 _refln_index_h 
 _refln_index_k 
 _refln_index_l 
 _refln_F_squared_calc 
 _refln_F_squared_meas 
 _refln_F_squared_sigma 
 _refln_observed_status 
   2   0   0     8851.01     8529.92    105.86 o 
   4   0   0    39392.52    43515.59    851.04 o 
   6   0   0     1613.13     1774.96     54.64 o 
   8   0   0     1030.16     1084.36     85.54 o 
   2   1   0    14288.84    14224.34     77.72 o 
   4   1   0     4297.48     4417.99     69.99 o 
   6   1   0       20.25       23.04      6.76 o 
   8   1   0      206.88      269.91     33.60 o 
   0   2   0    32109.10    27875.70   1268.25 o 
   2   2   0       57.37       57.25      5.57 o 
   4   2   0     6896.96     7561.88     79.27 o 
   6   2   0       30.04       21.17      7.55 o 
   8   2   0      592.62      678.20     49.07 o 
   2   3   0     1072.46     1038.00     20.81 o 
   4   3   0      948.32     1039.58     26.79 o 
   6   3   0       41.77       31.92     10.35 o 
   8   3   0      211.36      216.27     44.59 o 
   0   4   0     7051.36     6691.85    347.30 o 
   2   4   0      108.06      108.18      9.17 o 
   4   4   0      162.22      149.52     11.10 o 
   6   4   0        1.08        2.11      4.56 o 
   8   4   0       27.28        3.40      9.49 o 
   2   5   0     1062.58      955.88     26.68 o 
   4   5   0      228.74      216.09     13.76 o 
   6   5   0        0.18        3.37      5.01 o 
   8   5   0        3.44        2.88      9.34 o 
   0   6   0     2785.19     2445.81     72.64 o 
   2   6   0      287.37      266.90     15.61 o 
   4   6   0       26.32       14.78      6.42 o 
   6   6   0       61.03       76.81     13.49 o 
   8   6   0        1.92        8.29     12.97 o 
   2   7   0     1358.11     1434.92     37.30 o 
   4   7   0       98.82       77.91     11.60 o 
   6   7   0        6.84        7.99      6.90 o 
   8   7   0        4.98       -4.67     13.30 o 
   0   8   0      229.86      214.60     26.39 o 
   2   8   0      151.22      137.85     13.01 o 
   4   8   0       14.78       17.66      7.02 o 
   6   8   0      189.24      237.45     21.68 o 
   8   8   0        0.62        3.61     14.41 o 
   2   9   0      250.84      236.87     17.94 o 
   4   9   0        9.44        9.88      6.35 o 
   6   9   0       41.56       44.52     13.23 o 
   0  10   0      177.03      209.74     30.64 o 
   2  10   0       35.38       37.17      9.69 o 
   4  10   0       82.37       82.84     15.00 o 
   6  10   0       51.33       18.55     15.40 o 
   2  11   0     1403.93     1534.22     48.92 o 
   4  11   0        0.46       -1.19      6.13 o 
   6  11   0      243.40      154.56     98.83 o 
   0  12   0       42.50       17.59     15.77 o 
   2  12   0        2.26        3.61      6.53 o 
   4  12   0       46.07       43.23     13.33 o 
   6  12   0        7.52       10.16     12.03 o 
   2  13   0       30.51       19.59     13.51 o 
   4  13   0        8.07        4.73      9.79 o 
   6  13   0       13.69       19.03     13.68 o 
   0  14   0      146.54      165.92     36.40 o 
   2  14   0        3.65       -3.57     11.40 o 
   4  14   0       61.99       10.27     22.51 o 
   2  15   0      191.97      261.61     34.37 o 
   4  15   0        0.13        1.44     14.41 o 
   0  16   0       17.93       22.29     28.97 o 
   2  16   0        0.01        1.30     17.72 o 
   2  17   0      119.64      153.07     35.13 o 
   1   1   1       63.01       52.15      2.32 o 
   2   1   1    80751.55    76125.12    602.58 o 
   3   1   1      127.89      119.06      6.53 o 
   4   1   1     1079.38     1051.89     20.63 o 
   5   1   1       22.24       23.10      4.34 o 
   6   1   1     2830.59     3208.72     44.89 o 
   7   1   1       15.49       10.42      7.23 o 
   8   1   1      112.45      124.25     18.44 o 
   9   1   1        2.12        7.57     11.38 o 
   0   2   1    13590.20    12514.65    547.77 o 
   1   2   1     1227.51     1203.70      9.48 o 
   2   2   1     3620.90     3626.83     40.31 o 
   3   2   1       32.86       33.46      4.48 o 
   4   2   1      369.12      399.85     13.29 o 
   5   2   1      255.90      268.40     12.39 o 
   6   2   1      864.73     1004.70     25.48 o 
   7   2   1        0.16        0.61      5.82 o 
   8   2   1        0.23        6.56     10.50 o 
   9   2   1       16.97       23.39     10.75 o 
   1   3   1     3820.26     3626.49     20.30 o 
   2   3   1      395.78      317.00      6.11 o 
   3   3   1       39.17       31.21      3.90 o 
   4   3   1      241.57      232.45     10.53 o 
   5   3   1      192.57      189.03     10.01 o 
   6   3   1      230.41      248.70     12.46 o 
   7   3   1       30.84       41.20      8.37 o 
   8   3   1        6.55        1.72      6.54 o 
   9   3   1        0.45        1.58      8.89 o 
   0   4   1     3842.87     3535.70    123.13 o 
   1   4   1     2178.62     2117.77     19.24 o 
   2   4   1      102.09       75.40      5.59 o 
   3   4   1     1905.10     1938.61     19.50 o 
   4   4   1       73.40       69.05      5.69 o 
   5   4   1        5.27        4.63      2.79 o 
   6   4   1        4.14        2.29      3.27 o 
   7   4   1       16.65       24.05      7.58 o 
   8   4   1        0.00        1.69      6.11 o 
   1   5   1     1521.43     1579.61     18.56 o 
   2   5   1       37.36       31.33      4.67 o 
   3   5   1        5.10        7.81      3.11 o 
   4   5   1       79.13       79.84      6.63 o 
   5   5   1      119.44      125.01      8.19 o 
   6   5   1        5.10        4.77      3.84 o 
   7   5   1       38.43       44.03      9.76 o 
   8   5   1        5.56        5.93      7.60 o 
   0   6   1        0.14        1.58      2.80 o 
   1   6   1      681.84      670.93     16.37 o 
   2   6   1       33.79       29.57      4.87 o 
   3   6   1      471.77      429.30     14.76 o 
   4   6   1        0.24        1.27      2.75 o 
   5   6   1        0.92        0.33      3.36 o 
   6   6   1        1.88        4.05      3.91 o 
   7   6   1        0.34       -1.78      5.33 o 
   8   6   1        1.48        8.20      8.59 o 
   1   7   1        1.03        1.52      2.35 o 
   2   7   1      303.87      245.87     11.25 o 
   3   7   1       12.82        9.25      3.40 o 
   4   7   1        9.76        4.74      3.55 o 
   5   7   1       12.36       12.18      4.63 o 
   6   7   1        1.41        3.47      4.61 o 
   7   7   1        7.15        7.49      7.32 o 
   8   7   1       10.76       15.28     10.88 o 
   0   8   1     1081.11     1034.29     58.45 o 
   1   8   1       24.83       21.77      4.51 o 
   2   8   1       66.63       66.14      7.02 o 
   3   8   1        1.30        0.45      2.97 o 
   4   8   1       39.39       30.76      6.19 o 
   5   8   1        0.53        0.73      3.50 o 
   6   8   1       13.08       14.38      6.09 o 
   7   8   1       12.27        6.42      6.56 o 
   8   8   1        6.80       10.81     10.62 o 
   1   9   1       45.97       49.22      7.87 o 
   2   9   1      545.50      557.85     19.00 o 
   3   9   1       66.77       67.82      8.47 o 
   4   9   1      261.76      249.27     14.23 o 
   5   9   1       11.63        9.18      4.95 o 
   6   9   1       50.61       54.38      9.71 o 
   7   9   1       43.68       30.62     12.92 o 
   0  10   1     1390.40     1289.96     50.26 o 
   1  10   1      650.84      683.54     23.63 o 
   2  10   1        2.13        1.95      3.75 o 
   3  10   1      779.63      864.78     25.75 o 
   4  10   1      427.96      480.79     20.32 o 
   5  10   1       18.33       16.24      6.30 o 
   6  10   1        4.39        5.01      6.43 o 
   7  10   1       87.38       42.77     26.83 o 
   1  11   1      559.61      587.33     23.15 o 
   2  11   1      320.97      355.53     19.01 o 
   3  11   1      115.46      119.45     11.19 o 
   4  11   1       11.53        9.47      5.72 o 
   5  11   1      178.27      200.71     16.83 o 
   6  11   1       79.23       44.49     24.93 o 
   7  11   1        0.90       -4.42      8.14 o 
   0  12   1     1039.92     1005.52     50.39 o 
   1  12   1       95.49       80.82     13.23 o 
   2  12   1        2.41        2.53      5.10 o 
   3  12   1       33.55       41.08      8.68 o 
   4  12   1      359.44      391.08     20.72 o 
   5  12   1       56.36       37.79     17.61 o 
   6  12   1        0.45        2.81      7.28 o 
   1  13   1       29.26       26.78      9.65 o 
   2  13   1       62.84       68.99     12.11 o 
   3  13   1       11.37       12.99      7.78 o 
   4  13   1       24.48       15.74      7.91 o 
   5  13   1       39.82       16.07     11.89 o 
   6  13   1       29.21       22.20     10.02 o 
   0  14   1       44.45       73.23     20.57 o 
   1  14   1       23.81       17.18     10.11 o 
   2  14   1        0.00       -3.33      7.73 o 
   3  14   1       27.41       11.90      7.81 o 
   4  14   1       12.47        5.41      7.51 o 
   5  14   1        0.58        0.38      8.66 o 
   1  15   1       45.00       63.13     15.34 o 
   2  15   1       17.27        6.82      7.91 o 
   3  15   1        2.00       -2.53      9.64 o 
   4  15   1        4.33        7.21      8.99 o 
   0  16   1      290.54      405.32     44.74 o 
   1  16   1        0.10        0.75     12.74 o 
   2  16   1        2.29        1.27     10.34 o 
   3  16   1        0.03       -2.03     10.66 o 
   1  17   1       54.93       83.96     19.98 o 
   2  17   1        8.19        6.43     11.08 o 
   0   0   2    14477.59    13641.35    149.08 o 
   1   0   2     4094.61     4154.20     49.32 o 
   2   0   2       36.56       27.91      3.61 o 
   3   0   2     1215.88     1170.27     25.14 o 
   4   0   2     1975.99     2226.80     43.43 o 
   5   0   2       93.92       75.66     10.00 o 
   6   0   2        0.61        0.79      4.74 o 
   7   0   2        0.05       -0.35      7.32 o 
   8   0   2      199.45      183.78     27.54 o 
   9   0   2        1.42        0.26     15.29 o 
   1   1   2      262.83      266.61      4.78 o 
   2   1   2      323.21      296.37      7.34 o 
   3   1   2      590.15      616.37     11.66 o 
   4   1   2       45.92       43.60      5.53 o 
   5   1   2      105.46      105.47      7.32 o 
   6   1   2        3.53        4.44      4.28 o 
   7   1   2      125.77      153.24     15.57 o 
   8   1   2        3.72        6.25      8.33 o 
   9   1   2        1.11        1.92     12.85 o 
   0   2   2     3692.12     3531.30     72.76 o 
   1   2   2      427.71      372.66      5.69 o 
   2   2   2       53.10       43.16      2.93 o 
   3   2   2     1127.12     1123.71     15.99 o 
   4   2   2      423.16      451.12     13.95 o 
   5   2   2       91.69      100.79      8.01 o 
   6   2   2       11.39        6.40      4.90 o 
   7   2   2       17.77       20.97      8.05 o 
   8   2   2       58.22       61.91     12.31 o 
   9   2   2       12.96       12.52      8.21 o 
   1   3   2     2426.97     2462.78     16.39 o 
   2   3   2      336.24      347.93      6.64 o 
   3   3   2      632.10      620.32     10.55 o 
   4   3   2      133.68      124.64      7.38 o 
   5   3   2       38.12       33.02      5.42 o 
   6   3   2       60.83       62.89      8.83 o 
   7   3   2       27.50       33.89      8.11 o 
   8   3   2       15.04        6.74      6.07 o 
   9   3   2        5.51       -0.67      7.84 o 
   0   4   2     2312.44     1967.26     65.17 o 
   1   4   2      745.43      740.23      9.87 o 
   2   4   2       97.95       84.90      4.38 o 
   3   4   2      199.24      195.46      6.20 o 
   4   4   2       62.16       61.54      5.29 o 
   5   4   2       66.13       66.79      6.62 o 
   6   4   2        2.82        1.18      3.09 o 
   7   4   2       11.39        5.54      5.02 o 
   8   4   2        3.72        1.97      6.52 o 
   1   5   2       10.28        6.68      1.87 o 
   2   5   2     1644.17     1636.76     18.77 o 
   3   5   2       90.47       83.80      6.71 o 
   4   5   2      187.81      174.58      9.36 o 
   5   5   2        6.12        5.97      3.15 o 
   6   5   2       37.28       36.11      6.04 o 
   7   5   2       27.18       34.82      7.96 o 
   8   5   2        0.08       -3.14      6.78 o 
   0   6   2      187.65      161.38     11.56 o 
   1   6   2        0.16       -1.17      1.92 o 
   2   6   2       50.21       42.64      4.37 o 
   3   6   2       79.72       74.72      7.00 o 
   4   6   2        0.06        1.39      2.73 o 
   5   6   2       68.48       76.33      8.15 o 
   6   6   2        1.42        1.85      3.83 o 
   7   6   2        7.72        6.78      6.19 o 
   8   6   2        2.66       10.57      8.58 o 
   1   7   2     1040.04     1066.59     20.02 o 
   2   7   2        1.30        3.22      2.11 o 
   3   7   2      141.35      144.95      9.42 o 
   4   7   2        1.37        1.38      3.06 o 
   5   7   2       45.13       42.17      7.35 o 
   6   7   2       10.88        9.81      5.22 o 
   7   7   2        0.21        0.46      6.17 o 
   8   7   2        1.93        4.57     10.28 o 
   0   8   2        5.63        3.99      3.64 o 
   1   8   2       25.82       27.23      4.62 o 
   2   8   2       12.55       12.25      3.01 o 
   3   8   2      338.82      335.54     14.82 o 
   4   8   2       31.47       35.57      6.44 o 
   5   8   2      110.22      145.75     11.57 o 
   6   8   2        2.84        0.98      4.69 o 
   7   8   2       23.81       14.02      7.51 o 
   8   8   2       26.12       10.37     11.04 o 
   1   9   2     1283.87     1342.76     34.76 o 
   2   9   2       95.95       80.61      8.69 o 
   3   9   2      190.49      186.64     11.86 o 
   4   9   2      133.44      137.52     10.92 o 
   5   9   2      467.35      546.92     21.92 o 
   6   9   2       48.28       64.39     10.52 o 
   7   9   2        0.00       -0.34      7.60 o 
   0  10   2     3244.52     3047.46     76.67 o 
   1  10   2      619.11      621.05     18.88 o 
   2  10   2      205.21      191.28     13.66 o 
   3  10   2      377.57      388.13     17.76 o 
   4  10   2      695.01      813.59     26.28 o 
   5  10   2      121.31      142.49     13.14 o 
   6  10   2      113.62       94.98     29.29 o 
   7  10   2       39.11       25.79     12.85 o 
   1  11   2      796.12      844.56     27.80 o 
   2  11   2     1252.36     1338.33     35.55 o 
   3  11   2      344.39      427.11     19.41 o 
   4  11   2       76.69       79.62     10.98 o 
   5  11   2      249.91      295.75     19.97 o 
   6  11   2      103.28       65.30     22.84 o 
   7  11   2       21.03       19.87     10.63 o 
   0  12   2      480.64      472.87     35.23 o 
   1  12   2      323.09      341.68     19.47 o 
   2  12   2        1.43        0.45      4.87 o 
   3  12   2      493.94      540.56     24.94 o 
   4  12   2      239.21      302.39     18.43 o 
   5  12   2       15.52        1.34      5.80 o 
   6  12   2        1.39       -0.02      7.33 o 
   1  13   2       12.10        3.38      7.20 o 
   2  13   2      301.42      310.73     19.77 o 
   3  13   2       36.21       27.95      9.12 o 
   4  13   2       44.37       15.89     14.77 o 
   5  13   2        2.60        3.16      6.43 o 
   6  13   2       25.08        9.29     10.46 o 
   0  14   2       44.68       58.46     19.29 o 
   1  14   2        1.53       -0.49      7.91 o 
   2  14   2       44.31       54.24     13.56 o 
   3  14   2       20.18       -0.68      7.44 o 
   4  14   2        0.11       -1.04      7.89 o 
   5  14   2        0.03        3.20      8.64 o 
   1  15   2       14.52       10.58     10.42 o 
   2  15   2      200.54      154.18     68.99 o 
   3  15   2        0.04        2.40     10.46 o 
   4  15   2        9.21       11.68      9.60 o 
   0  16   2        8.59       10.09     19.57 o 
   1  16   2       66.77       56.31     24.02 o 
   2  16   2        2.01       -0.85     11.33 o 
   3  16   2       92.53       66.95     40.76 o 
   1  17   2       16.13       14.34     13.39 o 
   2  17   2       43.47       31.24     22.04 o 
   1   1   3     1601.35     1628.43     17.47 o 
   2   1   3     2249.38     2166.47     19.41 o 
   3   1   3      484.12      468.37      9.75 o 
   4   1   3       72.62       65.98      4.72 o 
   5   1   3       87.21       87.43      6.65 o 
   6   1   3       22.77       21.97      6.18 o 
   7   1   3        3.52        4.66      4.79 o 
   8   1   3       10.14        7.04      9.11 o 
   9   1   3        0.22       -5.31      9.09 o 
   0   2   3     3252.96     3133.67     33.57 o 
   1   2   3      488.84      417.01      6.23 o 
   2   2   3      101.44       86.85      3.83 o 
   3   2   3      567.96      555.15     10.79 o 
   4   2   3      350.14      388.85     11.67 o 
   5   2   3      235.69      258.84     11.93 o 
   6   2   3       40.10       40.48      7.98 o 
   7   2   3       47.84       44.21     10.25 o 
   8   2   3        8.86       10.15      8.17 o 
   9   2   3       31.49       24.42     13.61 o 
   1   3   3      333.57      371.70      6.82 o 
   2   3   3       95.59       78.92      3.70 o 
   3   3   3      243.55      239.98      7.19 o 
   4   3   3        0.05        0.01      1.72 o 
   5   3   3       65.29       57.45      6.47 o 
   6   3   3        2.58       -1.08      3.48 o 
   7   3   3        1.56        5.64      4.80 o 
   8   3   3        0.11        0.54      5.68 o 
   9   3   3        0.59       -2.77     15.04 o 
   0   4   3      566.46      547.68     15.04 o 
   1   4   3     1044.79      969.25     11.81 o 
   2   4   3        7.33        6.23      1.71 o 
   3   4   3      429.52      407.50      8.79 o 
   4   4   3      258.26      261.04      8.99 o 
   5   4   3        1.18        2.46      2.67 o 
   6   4   3        0.22        0.73      3.49 o 
   7   4   3       72.05       77.38     10.27 o 
   8   4   3       42.29       29.86      9.02 o 
   1   5   3     2864.57     3018.14     22.62 o 
   2   5   3      659.87      610.00     10.07 o 
   3   5   3      608.62      689.30     14.05 o 
   4   5   3      187.93      187.33      9.72 o 
   5   5   3      228.21      248.06     12.03 o 
   6   5   3        1.44        4.85      3.88 o 
   7   5   3       19.92       19.69      6.56 o 
   8   5   3        9.51        2.59      7.23 o 
   0   6   3     5356.27     5604.57    189.83 o 
   1   6   3      551.48      553.70     11.00 o 
   2   6   3      310.10      283.22      7.26 o 
   3   6   3       94.97       88.01      5.43 o 
   4   6   3      610.05      672.09     19.94 o 
   5   6   3      199.29      212.06     11.63 o 
   6   6   3       83.04       86.59      9.29 o 
   7   6   3       11.03        3.86      6.03 o 
   8   6   3       20.01        9.29      8.46 o 
   1   7   3      431.74      491.51     15.66 o 
   2   7   3      132.54      124.74      6.85 o 
   3   7   3      105.46       96.97      8.16 o 
   4   7   3      133.52      145.29     10.15 o 
   5   7   3      146.81      138.95     10.85 o 
   6   7   3       36.09       45.42      8.21 o 
   7   7   3        0.81       -0.55      6.20 o 
   8   7   3        0.06        0.78     10.20 o 
   0   8   3        1.27        6.57      4.57 o 
   1   8   3      160.77      144.55      8.48 o 
   2   8   3       62.30       53.17      6.09 o 
   3   8   3      151.58      144.81     10.07 o 
   4   8   3       90.97      100.00      9.40 o 
   5   8   3        3.32        2.81      4.03 o 
   6   8   3        6.46        8.71      5.75 o 
   7   8   3       57.57       40.38     15.64 o 
   8   8   3       36.29       27.76     13.94 o 
   1   9   3      170.46      162.62      9.96 o 
   2   9   3      590.20      563.96     20.99 o 
   3   9   3      220.10      227.07     13.05 o 
   4   9   3        5.34        6.48      4.34 o 
   5   9   3        6.46        8.89      4.95 o 
   6   9   3      100.47      100.89     11.89 o 
   7   9   3       48.22       24.85     17.22 o 
   0  10   3        1.19        0.38      5.21 o 
   1  10   3      667.13      705.65     20.24 o 
   2  10   3       31.80       26.70      6.89 o 
   3  10   3      652.47      725.24     23.75 o 
   4  10   3       32.71       29.35      7.28 o 
   5  10   3      100.66      109.50     12.29 o 
   6  10   3        5.89        7.32      6.05 o 
   7  10   3       92.60       76.58     20.96 o 
   1  11   3      615.54      626.20     24.14 o 
   2  11   3     2044.96     2205.45     50.10 o 
   3  11   3      217.77      219.80     15.85 o 
   4  11   3      137.43      171.90     13.37 o 
   5  11   3      234.29      296.54     19.94 o 
   6  11   3      153.90       96.03     41.04 o 
   7  11   3        9.60        2.55      9.17 o 
   0  12   3     1284.45     1360.44     58.28 o 
   1  12   3       78.91       82.27     12.35 o 
   2  12   3      163.98      160.49     14.09 o 
   3  12   3       35.55       32.21      8.61 o 
   4  12   3      198.36      219.21     17.53 o 
   5  12   3       28.04       13.86      8.59 o 
   6  12   3      104.13       92.00     31.86 o 
   1  13   3       54.27       53.96     10.68 o 
   2  13   3        0.15        0.96      5.91 o 
   3  13   3        0.08        2.20      6.35 o 
   4  13   3       74.35       37.05     30.95 o 
   5  13   3       72.35       29.83     25.43 o 
   6  13   3       38.10       20.34     15.30 o 
   0  14   3        6.47        9.39     12.92 o 
   1  14   3        6.16        5.85      8.63 o 
   2  14   3        0.19       -5.83      5.83 o 
   3  14   3        8.46       -0.21      7.19 o 
   4  14   3        0.00       -3.52      8.01 o 
   5  14   3        0.28       -5.66      9.05 o 
   1  15   3        0.01        1.39      9.26 o 
   2  15   3       25.40       24.04     11.30 o 
   3  15   3        0.54       -1.49      8.17 o 
   4  15   3        9.53        5.80      9.28 o 
   0  16   3      132.46       60.58    108.89 o 
   1  16   3        0.59        3.62     12.25 o 
   2  16   3        8.72       15.52     12.34 o 
   3  16   3        2.19       -0.57     11.21 o 
   1  17   3       54.43       37.06     18.28 o 
   2  17   3       18.34       35.16     16.99 o 
   0   0   4     2350.62     2286.62     26.71 o 
   1   0   4        2.93        0.47      2.06 o 
   2   0   4      100.80       89.38      6.24 o 
   3   0   4       21.94       21.85      3.81 o 
   4   0   4      606.00      596.42     30.79 o 
   5   0   4       16.99       12.06      7.40 o 
   6   0   4        0.51       -2.81      4.55 o 
   7   0   4        0.17       -5.61      5.85 o 
   8   0   4       32.99       42.81     17.85 o 
   9   0   4        2.23        9.80     17.19 o 
   1   1   4     1280.33     1178.88      9.94 o 
   2   1   4       53.53       39.75      3.32 o 
   3   1   4       37.56       35.85      3.24 o 
   4   1   4        1.02        0.66      1.77 o 
   5   1   4        0.68        2.22      2.78 o 
   6   1   4       15.26       16.33      5.83 o 
   7   1   4        5.84        4.80      4.70 o 
   8   1   4        6.81        5.10     10.49 o 
   9   1   4        3.27        3.93      9.66 o 
   0   2   4     1289.01     1233.21     18.02 o 
   1   2   4      702.67      615.74      7.81 o 
   2   2   4        6.13        4.88      1.61 o 
   3   2   4      692.59      634.76     10.84 o 
   4   2   4      101.27      102.22      5.36 o 
   5   2   4       73.05       74.19      7.67 o 
   6   2   4        4.76        1.88      4.69 o 
   7   2   4        6.79        8.82      5.10 o 
   8   2   4        3.05        5.10      7.41 o 
   9   2   4        8.54       18.81     12.70 o 
   1   3   4     4080.94     4024.11     22.95 o 
   2   3   4       20.60       17.01      2.34 o 
   3   3   4       18.59       14.10      2.44 o 
   4   3   4        0.16        0.52      1.67 o 
   5   3   4      534.64      566.62     14.93 o 
   6   3   4       41.87       48.51      7.92 o 
   7   3   4       35.31       41.79      8.11 o 
   8   3   4       13.22       10.46      6.77 o 
   0   4   4      710.08      707.45     14.26 o 
   1   4   4      932.99     1032.97     12.74 o 
   2   4   4      342.10      340.07      7.65 o 
   3   4   4      514.61      543.36     10.48 o 
   4   4   4        4.48        3.84      2.01 o 
   5   4   4       50.29       51.41      6.30 o 
   6   4   4       64.98       74.92      9.07 o 
   7   4   4        4.33        2.80      4.84 o 
   8   4   4        3.20        0.42      6.66 o 
   1   5   4     3387.20     3363.06     24.77 o 
   2   5   4     1951.61     2208.36     21.41 o 
   3   5   4      826.63      828.97     16.72 o 
   4   5   4       90.74       91.80      6.36 o 
   5   5   4      506.65      537.77     17.42 o 
   6   5   4      114.70      119.09     10.82 o 
   7   5   4       22.36       27.81      7.69 o 
   8   5   4        8.91        8.06      8.31 o 
   0   6   4       11.68        7.21      3.38 o 
   1   6   4     2294.90     2489.86     29.36 o 
   2   6   4        7.76        7.99      2.31 o 
   3   6   4     1347.76     1379.46     20.09 o 
   4   6   4        8.26        6.32      3.38 o 
   5   6   4       56.58       60.19      7.39 o 
   6   6   4        7.60        3.46      4.54 o 
   7   6   4      108.98       66.71     28.62 o 
   8   6   4        0.35        2.09      8.80 o 
   1   7   4      102.24       83.17      5.12 o 
   2   7   4     2801.84     3224.84     33.06 o 
   3   7   4       85.73       87.81      6.36 o 
   4   7   4       63.72       53.81      7.68 o 
   5   7   4        4.55        1.69      3.68 o 
   6   7   4      213.55      230.53     16.69 o 
   7   7   4       31.38       25.52      8.66 o 
   8   7   4        2.79        3.36      9.69 o 
   0   8   4      165.33      167.34      9.84 o 
   1   8   4       20.59       11.63      2.70 o 
   2   8   4      158.20      150.66      9.06 o 
   3   8   4        2.89        2.36      3.09 o 
   4   8   4        4.72        4.81      3.83 o 
   5   8   4        5.14        2.50      4.14 o 
   6   8   4       41.21       41.71      8.58 o 
   7   8   4       15.79        9.90      7.12 o 
   8   8   4       10.03        6.00      9.94 o 
   1   9   4       67.55       65.25      7.10 o 
   2   9   4        8.97       11.16      4.94 o 
   3   9   4      141.21      132.39     11.50 o 
   4   9   4       82.35       88.09     10.17 o 
   5   9   4       32.32       33.83      7.59 o 
   6   9   4       69.04       76.64     13.65 o 
   7   9   4       24.60       24.47      9.92 o 
   0  10   4      955.69      955.97     29.15 o 
   1  10   4      140.94      130.97      9.77 o 
   2  10   4       25.00       13.64      5.62 o 
   3  10   4       38.76       37.63      8.26 o 
   4  10   4      181.94      200.65     15.10 o 
   5  10   4       66.62       72.05     10.92 o 
   6  10   4        1.82       -2.34      5.28 o 
   7  10   4       10.25       15.17     10.30 o 
   1  11   4       62.26       56.88      9.98 o 
   2  11   4        7.95        5.57      5.20 o 
   3  11   4       35.60       32.66      8.24 o 
   4  11   4        9.88       12.15      6.83 o 
   5  11   4       12.55       11.78      7.43 o 
   6  11   4        1.06        3.09      7.90 o 
   7  11   4        3.87        4.34      9.12 o 
   0  12   4      331.93      312.24     22.11 o 
   1  12   4        0.03       -0.93      5.80 o 
   2  12   4        6.94        5.28      5.92 o 
   3  12   4       25.46       19.86      7.96 o 
   4  12   4      105.52      103.76     13.98 o 
   5  12   4        3.71       -1.08      6.65 o 
   6  12   4        4.00       -0.81      8.72 o 
   1  13   4        7.90        7.75      6.47 o 
   2  13   4       49.24       55.65     11.09 o 
   3  13   4        3.01        2.64      6.39 o 
   4  13   4       77.81       24.33     24.21 o 
   5  13   4        0.01       -1.98      8.22 o 
   6  13   4        0.07        8.82      9.69 o 
   0  14   4      101.61       99.31     23.38 o 
   1  14   4        8.64        7.04      8.88 o 
   2  14   4       26.38       24.56      9.88 o 
   3  14   4        0.00       -2.80      6.37 o 
   4  14   4        0.69       -2.02      7.97 o 
   5  14   4        8.87       -0.54      8.74 o 
   1  15   4       10.98        3.34      7.22 o 
   2  15   4       30.79       38.83     11.26 o 
   3  15   4        6.24       -5.88      7.29 o 
   4  15   4       10.09        5.60      9.72 o 
   0  16   4       10.02       11.60     20.09 o 
   1  16   4        4.02       -6.34      9.42 o 
   2  16   4        2.31        4.78     11.46 o 
   3  16   4        0.00       -6.00      8.53 o 
   1  17   4        3.28        2.82     11.01 o 
   2  17   4        0.18       -1.82     10.29 o 
   1   1   5      856.02      843.02      9.58 o 
   2   1   5      376.51      351.18      7.53 o 
   3   1   5      234.15      241.07      7.38 o 
   4   1   5      229.83      222.68      8.05 o 
   5   1   5       78.86       78.66      7.11 o 
   6   1   5       21.89       26.22      6.38 o 
   7   1   5       16.90       12.69      6.01 o 
   8   1   5        0.17        1.29      7.23 o 
   9   1   5        2.59       -1.51     12.45 o 
   0   2   5     4754.56     4846.46     46.18 o 
   1   2   5      463.16      437.52      6.68 o 
   2   2   5      466.36      439.22      9.23 o 
   3   2   5      198.75      184.76      6.23 o 
   4   2   5       78.96       67.31      4.59 o 
   5   2   5        2.11        1.51      2.22 o 
   6   2   5       14.17       19.06      4.88 o 
   7   2   5        0.08       -0.84      4.61 o 
   8   2   5       31.46       48.56     12.05 o 
   1   3   5     1005.34      922.36     11.04 o 
   2   3   5       13.53       12.39      2.32 o 
   3   3   5        1.10        0.40      1.56 o 
   4   3   5      275.16      304.32      8.89 o 
   5   3   5      169.91      168.72      7.99 o 
   6   3   5       62.02       71.72      9.28 o 
   7   3   5       25.00       24.28      7.13 o 
   8   3   5       12.37        8.79      7.67 o 
   0   4   5      664.68      731.48     16.92 o 
   1   4   5     2587.40     2573.45     19.89 o 
   2   4   5      116.87      108.18      5.35 o 
   3   4   5     1922.23     1939.29     20.19 o 
   4   4   5      102.01      103.63      5.73 o 
   5   4   5       26.38       26.13      4.42 o 
   6   4   5       39.12       37.79      6.61 o 
   7   4   5      142.41      153.36     12.37 o 
   8   4   5       11.84        4.07      6.84 o 
   1   5   5      278.19      276.14      7.79 o 
   2   5   5      305.27      319.90      8.94 o 
   3   5   5       20.83       23.59      3.07 o 
   4   5   5       41.40       37.52      4.64 o 
   5   5   5       30.86       27.59      5.31 o 
   6   5   5       50.91       49.82      8.64 o 
   7   5   5        1.59        3.08      5.43 o 
   8   5   5        1.12        1.17      7.22 o 
   0   6   5     4154.73     4863.53     98.92 o 
   1   6   5      923.05      927.19     14.51 o 
   2   6   5       72.86       72.19      5.08 o 
   3   6   5      563.44      600.20     14.95 o 
   4   6   5      583.73      629.58     19.36 o 
   5   6   5      138.76      157.62     10.27 o 
   6   6   5        3.74        5.77      4.67 o 
   7   6   5       92.55       45.23     20.36 o 
   8   6   5       39.58       23.23     10.64 o 
   1   7   5      141.81      158.78      6.78 o 
   2   7   5      244.46      285.55      9.19 o 
   3   7   5       60.04       59.56      6.11 o 
   4   7   5       64.12       62.15      7.92 o 
   5   7   5       75.70       79.30      9.08 o 
   6   7   5        4.74        3.49      5.31 o 
   7   7   5        2.27       -0.83      5.78 o 
   8   7   5        6.50       -0.26     10.82 o 
   0   8   5      711.68      754.94     20.08 o 
   1   8   5        0.49        0.37      1.78 o 
   2   8   5       26.87       18.71      3.66 o 
   3   8   5        6.77        4.55      4.06 o 
   4   8   5      307.48      325.01     17.19 o 
   5   8   5        0.12       -1.66      3.53 o 
   6   8   5        9.81       14.75      7.37 o 
   7   8   5        3.48        2.90      7.72 o 
   8   8   5       40.80       42.17     13.13 o 
   1   9   5        8.36        8.60      2.67 o 
   2   9   5        7.56        6.34      4.21 o 
   3   9   5        0.53        0.98      3.65 o 
   4   9   5       33.97       30.74      7.66 o 
   5   9   5        0.33        2.21      4.60 o 
   6   9   5        0.34        5.98      6.61 o 
   7   9   5        0.00        0.93      7.70 o 
   0  10   5       49.49       45.47      8.77 o 
   1  10   5        2.52        0.73      3.14 o 
   2  10   5       15.94        9.62      5.16 o 
   3  10   5       35.89       32.49      7.91 o 
   4  10   5        0.99        1.74      4.82 o 
   5  10   5       28.06       33.24      9.09 o 
   6  10   5        5.06        2.01      8.06 o 
   7  10   5        1.69       -0.17      8.83 o 
   1  11   5      155.10      158.04     13.18 o 
   2  11   5       16.13       15.59      6.43 o 
   3  11   5       17.78       17.04      6.63 o 
   4  11   5       11.05        7.33      6.65 o 
   5  11   5       25.96       21.67      8.88 o 
   6  11   5        1.20        0.02      8.69 o 
   0  12   5        9.50        6.22      6.17 o 
   1  12   5        0.87        3.45      4.96 o 
   2  12   5       13.04        9.89      6.36 o 
   3  12   5        9.53       17.27      7.29 o 
   4  12   5       19.51       12.79      7.40 o 
   5  12   5        5.85        0.58      6.14 o 
   6  12   5        4.02        1.00      9.70 o 
   1  13   5       32.13       31.20      7.99 o 
   2  13   5        0.32       -4.51      5.73 o 
   3  13   5       50.23       45.97     10.45 o 
   4  13   5        0.57       -3.27      6.06 o 
   5  13   5        3.86        4.95      9.10 o 
   0  14   5        2.15       -0.31     12.26 o 
   1  14   5        0.66       -3.00      6.80 o 
   2  14   5        0.90        3.18      7.46 o 
   3  14   5        6.81       -4.31      5.91 o 
   4  14   5        0.24       -3.54      8.30 o 
   5  14   5        5.11        5.28      9.95 o 
   1  15   5        7.10        0.87      7.36 o 
   2  15   5        0.50        2.45      8.10 o 
   3  15   5        0.86       -1.81      8.07 o 
   4  15   5        2.95       -2.01      8.98 o 
   0  16   5        0.24        2.07     14.42 o 
   1  16   5        0.05        8.44     11.75 o 
   2  16   5        9.76       -0.11     10.48 o 
   3  16   5        0.24       -2.89      8.14 o 
   1  17   5        1.35        1.56     11.00 o 
   0   0   6     2055.92     2175.27     29.03 o 
   1   0   6     2520.78     2471.92     33.36 o 
   2   0   6      808.40      783.50     16.66 o 
   3   0   6     1867.13     1896.54     30.86 o 
   4   0   6      101.38       95.25      8.72 o 
   5   0   6       52.50       57.67      9.86 o 
   6   0   6       86.39       95.75     17.67 o 
   7   0   6       71.03       78.03     13.07 o 
   8   0   6       11.95       11.83     13.89 o 
   1   1   6      428.11      408.85      8.91 o 
   2   1   6      451.32      409.47      8.81 o 
   3   1   6      194.71      163.91      6.37 o 
   4   1   6      244.03      273.80     10.37 o 
   5   1   6      110.50      108.52      8.03 o 
   6   1   6       22.01       28.44      6.47 o 
   7   1   6        0.64       -1.71      5.90 o 
   8   1   6        0.37       -5.29      7.59 o 
   0   2   6      410.58      348.22      9.05 o 
   1   2   6      154.46      133.70      4.23 o 
   2   2   6       47.91       51.58      4.03 o 
   3   2   6       42.79       38.97      4.08 o 
   4   2   6       56.99       69.14      4.60 o 
   5   2   6        0.49        1.74      2.27 o 
   6   2   6       12.49       13.11      4.59 o 
   7   2   6        1.30        0.58      4.75 o 
   8   2   6       14.69       10.25      8.39 o 
   1   3   6      318.26      310.99      6.81 o 
   2   3   6       37.26       41.90      3.48 o 
   3   3   6        6.35        5.85      2.29 o 
   4   3   6        1.70        0.18      1.76 o 
   5   3   6        9.37       13.05      3.40 o 
   6   3   6       52.35       56.91      8.48 o 
   7   3   6        6.74        6.88      5.94 o 
   8   3   6        3.71        7.29      9.45 o 
   0   4   6     1421.09     1415.92     21.41 o 
   1   4   6     1035.02     1081.03     13.41 o 
   2   4   6      183.46      161.02      6.29 o 
   3   4   6      978.13     1002.69     15.97 o 
   4   4   6      525.99      558.34     13.47 o 
   5   4   6        1.04        0.64      2.50 o 
   6   4   6       22.96       27.21      5.96 o 
   7   4   6       37.87       31.68      7.02 o 
   8   4   6       70.74       34.97     28.50 o 
   1   5   6     1643.55     1756.05     28.08 o 
   2   5   6     1262.86     1450.43     19.22 o 
   3   5   6      342.95      343.14      9.70 o 
   4   5   6      151.50      146.86      8.14 o 
   5   5   6      320.99      346.98     14.22 o 
   6   5   6       25.83       22.55      6.53 o 
   7   5   6        7.52        2.75      6.27 o 
   8   5   6        1.56       -2.69      7.71 o 
   0   6   6     3182.46     3483.32     40.02 o 
   1   6   6       64.75       58.58      4.50 o 
   2   6   6      187.11      166.14      7.27 o 
   3   6   6        7.96        5.54      2.48 o 
   4   6   6      596.22      661.05     19.09 o 
   5   6   6        7.72        9.40      3.93 o 
   6   6   6       60.13       83.66     10.99 o 
   7   6   6        0.00       -0.71      5.84 o 
   8   6   6       12.28       12.30      8.74 o 
   1   7   6      408.28      413.83     10.24 o 
   2   7   6       61.30       67.97      5.52 o 
   3   7   6       55.12       57.52      6.26 o 
   4   7   6       83.82       86.27     10.07 o 
   5   7   6      122.88      137.28     12.45 o 
   6   7   6       39.78       40.72      9.44 o 
   7   7   6        0.00       -0.42      5.98 o 
   8   7   6       12.90        6.85      9.35 o 
   0   8   6      196.44      187.93     10.60 o 
   1   8   6        4.98        4.38      2.06 o 
   2   8   6       29.01       23.97      4.00 o 
   3   8   6       12.84       16.00      4.88 o 
   4   8   6       22.38       24.87      6.77 o 
   5   8   6        0.00       -1.53      4.56 o 
   6   8   6       18.54       17.17      7.70 o 
   7   8   6        5.17        5.69      8.58 o 
   1   9   6       47.19       47.58      4.92 o 
   2   9   6        4.34        6.81      3.65 o 
   3   9   6        0.24       -3.37      3.37 o 
   4   9   6       60.14       53.11      9.47 o 
   5   9   6       26.41       17.60      7.35 o 
   6   9   6       28.85       29.75      9.98 o 
   7   9   6        5.39       11.95     10.91 o 
   0  10   6        0.27       -0.41      2.94 o 
   1  10   6       90.34       80.42      6.26 o 
   2  10   6       20.89       16.56      6.01 o 
   3  10   6       74.59       68.53     10.45 o 
   4  10   6       39.90       39.55      8.81 o 
   5  10   6       13.40       14.18      7.19 o 
   6  10   6        1.12       -0.83      7.54 o 
   7  10   6       14.40       24.94     13.76 o 
   1  11   6        3.11        2.99      4.11 o 
   2  11   6        0.55        0.64      4.84 o 
   3  11   6        1.09       -1.39      4.52 o 
   4  11   6        7.42        8.38      6.31 o 
   5  11   6        0.40        0.26      6.76 o 
   6  11   6        0.44       -3.34      8.35 o 
   0  12   6      105.12       99.70     12.92 o 
   1  12   6      197.61      186.96     13.19 o 
   2  12   6        0.81       -1.56      5.27 o 
   3  12   6      186.29      184.85     15.96 o 
   4  12   6       61.73       40.03     10.89 o 
   5  12   6       13.03       12.57      7.97 o 
   6  12   6        0.36       -3.84      9.61 o 
   1  13   6      119.25      111.27     12.25 o 
   2  13   6        0.49        6.16      6.75 o 
   3  13   6        0.03        1.03      6.35 o 
   4  13   6        0.59        3.04      7.52 o 
   5  13   6       63.44       50.08     15.69 o 
   0  14   6       12.47       16.06     14.49 o 
   1  14   6        0.97        2.91      6.10 o 
   2  14   6        3.04        3.46      6.68 o 
   3  14   6        8.73        8.78      8.00 o 
   4  14   6        0.62       -0.82      8.30 o 
   5  14   6        9.69        5.83      9.99 o 
   1  15   6       14.47        4.02      8.21 o 
   2  15   6       18.55       12.28      7.81 o 
   3  15   6        6.33       11.20      9.53 o 
   4  15   6       10.42       12.74      9.73 o 
   0  16   6       28.84       21.96     21.76 o 
   1  16   6       27.33        7.59     11.08 o 
   2  16   6        0.72        1.47      9.56 o 
   3  16   6       17.46       22.98      9.96 o 
   1  17   6        4.59        4.68     11.20 o 
   1   1   7       42.44       33.30      3.21 o 
   2   1   7        1.49        0.30      1.43 o 
   3   1   7       15.23       16.09      2.84 o 
   4   1   7       14.20       17.75      3.21 o 
   5   1   7        3.11        2.31      2.80 o 
   6   1   7        3.51        4.34      2.87 o 
   7   1   7       17.98       15.66      5.74 o 
   8   1   7        1.34        0.17     15.16 o 
   0   2   7      260.95      290.20      8.76 o 
   1   2   7      182.36      184.57      4.96 o 
   2   2   7      157.40      151.75      5.12 o 
   3   2   7       79.10       60.23      4.75 o 
   4   2   7       59.46       60.69      4.89 o 
   5   2   7        2.63       -1.59      2.15 o 
   6   2   7       10.35        9.47      3.89 o 
   7   2   7        1.19       -3.10      4.33 o 
   8   2   7       28.04       38.25     12.43 o 
   1   3   7      179.55      213.83      5.71 o 
   2   3   7       63.54       58.73      3.71 o 
   3   3   7      127.41      110.27      5.78 o 
   4   3   7      246.43      252.14      9.75 o 
   5   3   7       72.74       65.41      6.23 o 
   6   3   7      110.67      140.22     11.08 o 
   7   3   7       14.20       14.40      6.23 o 
   8   3   7        9.68       11.20     11.48 o 
   0   4   7     1666.97     1705.57     26.59 o 
   1   4   7      126.14      146.03      5.76 o 
   2   4   7      149.90      138.67      5.31 o 
   3   4   7       22.11       19.67      3.18 o 
   4   4   7      354.93      358.77     11.06 o 
   5   4   7       32.73       29.49      5.10 o 
   6   4   7       25.03       24.74      6.48 o 
   7   4   7       11.84       10.18      6.63 o 
   8   4   7        4.08        3.61      8.46 o 
   1   5   7      518.46      524.62     10.44 o 
   2   5   7     2136.05     2282.26     21.90 o 
   3   5   7      106.81      118.60      6.19 o 
   4   5   7       35.52       40.14      4.81 o 
   5   5   7       56.54       54.45      7.64 o 
   6   5   7      180.04      210.88     14.32 o 
   7   5   7        7.44        1.93      6.62 o 
   8   5   7        4.57       -1.02      7.56 o 
   0   6   7      100.29      144.15      8.70 o 
   1   6   7      134.71      138.69      6.03 o 
   2   6   7       10.81       10.19      2.37 o 
   3   6   7      156.13      154.90      7.62 o 
   4   6   7        0.00        2.09      3.07 o 
   5   6   7        2.69        6.33      4.54 o 
   6   6   7        0.95        2.88      5.00 o 
   7   6   7       22.56       27.08      9.85 o 
   8   6   7        0.05        9.90      9.16 o 
   1   7   7       16.72       20.51      3.10 o 
   2   7   7      763.02      829.83     15.80 o 
   3   7   7       36.71       40.75      5.61 o 
   4   7   7      282.74      296.68     14.67 o 
   5   7   7        3.10        1.64      4.42 o 
   6   7   7        3.06        5.26      6.32 o 
   7   7   7        4.89        9.25      9.06 o 
   8   7   7       14.60        9.12      9.87 o 
   0   8   7      790.90      809.03     21.63 o 
   1   8   7        0.11        0.34      1.79 o 
   2   8   7      246.12      234.38      9.53 o 
   3   8   7       13.29       10.14      4.33 o 
   4   8   7       27.82       28.53      6.48 o 
   5   8   7        1.36       -0.45      4.98 o 
   6   8   7       78.53       93.88     13.60 o 
   7   8   7       11.71       13.05     10.34 o 
   1   9   7        4.95        6.68      2.54 o 
   2   9   7       63.21       74.45      7.50 o 
   3   9   7        3.66        0.83      3.66 o 
   4   9   7       50.50       58.32      9.95 o 
   5   9   7        6.06        6.08      6.36 o 
   6   9   7       19.33       19.42      8.89 o 
   7   9   7        0.06        4.16      9.88 o 
   0  10   7       20.51        8.16      4.13 o 
   1  10   7        3.10       -0.89      2.34 o 
   2  10   7        5.28        4.98      3.91 o 
   3  10   7        0.06       -2.21      4.19 o 
   4  10   7       27.74       45.54      9.48 o 
   5  10   7        9.63        3.85      6.09 o 
   6  10   7        5.02        5.39      8.46 o 
   7  10   7        0.01       -1.65     10.59 o 
   1  11   7      112.84       95.65      8.98 o 
   2  11   7      152.26      133.28     11.40 o 
   3  11   7       31.97       23.62      7.59 o 
   4  11   7       15.09       13.00      7.47 o 
   5  11   7       43.95       15.28     11.24 o 
   6  11   7       87.05       68.29     34.53 o 
   0  12   7      154.69      203.52     20.86 o 
   1  12   7       53.20       36.57      8.00 o 
   2  12   7       26.70       29.42      7.64 o 
   3  12   7       84.82       74.64     12.38 o 
   4  12   7        8.06       12.05      8.08 o 
   5  12   7        1.11        0.31      7.84 o 
   6  12   7        6.09        4.89     10.89 o 
   1  13   7       10.34        8.18      5.69 o 
   2  13   7      175.74      177.60     14.64 o 
   3  13   7       10.23        5.67      7.26 o 
   4  13   7       24.88       15.47      8.42 o 
   5  13   7        4.42        5.12     10.11 o 
   0  14   7        8.99        7.91     14.42 o 
   1  14   7       53.39       51.14     11.65 o 
   2  14   7       16.48       12.46      7.52 o 
   3  14   7       99.20       63.14     27.76 o 
   4  14   7       12.93        5.94      9.44 o 
   5  14   7        1.30        6.30     10.37 o 
   1  15   7       31.38       18.23     12.65 o 
   2  15   7       28.64       23.01     10.69 o 
   3  15   7        1.75        7.14      8.50 o 
   4  15   7        0.01       -0.18      8.50 o 
   0  16   7       37.49       21.81     24.19 o 
   1  16   7       20.66       12.92     13.16 o 
   2  16   7        0.43       -3.84      9.34 o 
   3  16   7       16.07       19.88     10.02 o 
   0   0   8      140.68      130.90     11.53 o 
   1   0   8     4092.62     4501.00     49.99 o 
   2   0   8      146.44      121.44      7.46 o 
   3   0   8     1976.23     2159.41     43.02 o 
   4   0   8       55.45       47.36      7.26 o 
   5   0   8      337.66      353.58     17.99 o 
   6   0   8        9.30       11.98      5.95 o 
   7   0   8      162.83      192.19     20.35 o 
   8   0   8       12.10       13.71     13.53 o 
   1   1   8       67.57       56.43      4.03 o 
   2   1   8      222.47      233.50      5.99 o 
   3   1   8        0.94        0.71      1.73 o 
   4   1   8      110.22      108.99      6.19 o 
   5   1   8       45.12       45.23      5.44 o 
   6   1   8        4.58        4.63      2.89 o 
   7   1   8        0.02        4.23      5.99 o 
   8   1   8        3.75        3.06      9.46 o 
   0   2   8      669.82      624.10     14.31 o 
   1   2   8      965.72     1033.47     11.70 o 
   2   2   8      121.76      104.90      4.60 o 
   3   2   8      585.42      591.53     12.90 o 
   4   2   8       78.37       75.25      5.55 o 
   5   2   8      120.83      128.84      7.20 o 
   6   2   8       47.99       44.48      5.91 o 
   7   2   8       71.81       68.09     13.13 o 
   8   2   8        0.56       -2.40      8.11 o 
   1   3   8      627.72      661.94     10.33 o 
   2   3   8       50.30       39.63      3.26 o 
   3   3   8       19.49       19.23      3.17 o 
   4   3   8       11.36       10.45      2.92 o 
   5   3   8      107.48      117.01      7.43 o 
   6   3   8       16.93       19.14      5.13 o 
   7   3   8        3.98        5.72      6.24 o 
   8   3   8        0.09        1.60     10.03 o 
   0   4   8      139.79      133.66      8.17 o 
   1   4   8       19.63       14.08      2.47 o 
   2   4   8      257.63      265.31      7.23 o 
   3   4   8       53.09       49.82      4.49 o 
   4   4   8       16.17       16.50      3.31 o 
   5   4   8       55.92       50.40      6.29 o 
   6   4   8       56.68       70.26      9.09 o 
   7   4   8        8.60        9.14      7.41 o 
   8   4   8       17.73       28.25     10.44 o 
   1   5   8        5.61        5.57      2.09 o 
   2   5   8      530.38      580.23     11.48 o 
   3   5   8        5.90        7.78      2.48 o 
   4   5   8      164.58      168.29      8.02 o 
   5   5   8        0.03       -0.60      3.01 o 
   6   5   8        7.76        9.55      5.44 o 
   7   5   8        0.09        0.09      6.34 o 
   8   5   8        0.70       -1.67      9.41 o 
   0   6   8      733.02      746.95     18.92 o 
   1   6   8       35.08       42.01      4.12 o 
   2   6   8      246.09      240.74      7.99 o 
   3   6   8       10.41        8.68      2.77 o 
   4   6   8       28.71       32.48      5.21 o 
   5   6   8       14.89       18.82      5.31 o 
   6   6   8       51.58       58.62      9.78 o 
   7   6   8        4.35        6.27      7.29 o 
   8   6   8        3.88        8.53      9.71 o 
   1   7   8       32.43       29.89      3.79 o 
   2   7   8      250.85      250.66      8.63 o 
   3   7   8        5.82        4.04      2.81 o 
   4   7   8       56.51       59.19      8.39 o 
   5   7   8        0.08       -0.26      3.87 o 
   6   7   8        0.59        2.42      6.56 o 
   7   7   8        0.06       -3.96      8.32 o 
   0   8   8       82.55       79.04      7.67 o 
   1   8   8       21.07       16.72      3.20 o 
   2   8   8        4.42        4.16      2.54 o 
   3   8   8       23.07       18.86      5.10 o 
   4   8   8       50.72       43.80      7.68 o 
   5   8   8        1.06        0.52      5.07 o 
   6   8   8        1.91       -2.92      7.02 o 
   7   8   8        0.01        4.21     10.05 o 
   1   9   8        5.83        5.27      2.72 o 
   2   9   8        1.89        6.20      3.10 o 
   3   9   8       10.27       12.05      4.89 o 
   4   9   8       13.08       15.89      6.27 o 
   5   9   8        0.01        1.64      5.95 o 
   6   9   8       33.74       13.47     13.11 o 
   7   9   8        6.19       11.15     11.66 o 
   0  10   8        9.36        7.54      4.28 o 
   1  10   8        4.24        4.97      2.80 o 
   2  10   8       62.46       55.82      7.66 o 
   3  10   8       21.37       14.80      5.29 o 
   4  10   8       41.88       35.21      8.47 o 
   5  10   8        0.94        6.06      7.22 o 
   6  10   8        9.82       14.34      9.88 o 
   7  10   8        7.60       -2.00     11.47 o 
   1  11   8      126.50      110.39      8.27 o 
   2  11   8      220.23      229.68     13.34 o 
   3  11   8       39.43       38.09      8.02 o 
   4  11   8       93.17      112.46     14.32 o 
   5  11   8       45.62       11.96     11.78 o 
   6  11   8        2.55        6.77     10.01 o 
   0  12   8      582.16      573.71     30.93 o 
   1  12   8        0.02       -3.88      3.88 o 
   2  12   8       18.14       18.97      6.25 o 
   3  12   8        0.01       -1.07      5.12 o 
   4  12   8      165.80      105.29     49.74 o 
   5  12   8        4.15        4.66      8.76 o 
   6  12   8       14.48       14.09     11.16 o 
   1  13   8       51.20       37.92      8.57 o 
   2  13   8        7.23        9.25      6.43 o 
   3  13   8       37.09       39.46      9.47 o 
   4  13   8        5.38        5.29      7.29 o 
   5  13   8       33.19       11.52     12.63 o 
   0  14   8        0.55        4.02     10.36 o 
   1  14   8        1.64       -0.29      6.69 o 
   2  14   8        4.70        4.64      7.03 o 
   3  14   8        0.40        3.91      7.79 o 
   4  14   8        2.78        8.77      9.47 o 
   1  15   8       28.17       16.10      9.19 o 
   2  15   8       25.93       18.13      9.42 o 
   3  15   8       13.86       10.80      9.29 o 
   0  16   8       63.77       23.57     52.25 o 
   1  16   8        0.12        0.35     10.81 o 
   2  16   8        0.02       -2.75      9.46 o 
   1   1   9     7853.42     9417.03    122.45 o 
   2   1   9        1.63        1.69      2.00 o 
   3   1   9     1807.91     1982.52     22.99 o 
   4   1   9      122.24      114.76      6.46 o 
   5   1   9     1218.62     1367.40     22.77 o 
   6   1   9       51.20       62.22      7.58 o 
   7   1   9       77.36       79.84     16.31 o 
   8   1   9        1.53       -1.60      9.08 o 
   0   2   9     6407.38     7200.37    152.17 o 
   1   2   9      800.93      826.66     12.42 o 
   2   2   9      557.08      562.53      9.54 o 
   3   2   9     1045.21     1135.02     17.91 o 
   4   2   9      346.35      360.33     12.75 o 
   5   2   9        6.98        4.53      2.85 o 
   6   2   9       94.29      115.13      9.16 o 
   7   2   9       86.63       95.68     19.92 o 
   8   2   9        0.58        8.11      9.73 o 
   1   3   9       20.07       25.19      2.67 o 
   2   3   9     1535.98     1622.30     16.27 o 
   3   3   9       37.82       37.24      4.18 o 
   4   3   9      605.69      647.95     14.97 o 
   5   3   9       11.45       11.17      3.42 o 
   6   3   9        0.41        1.77      4.25 o 
   7   3   9       23.94       13.62     13.18 o 
   8   3   9       36.36       33.81     14.94 o 
   0   4   9      118.12      138.58      7.85 o 
   1   4   9       13.34       12.37      2.49 o 
   2   4   9      107.16       94.62      4.78 o 
   3   4   9        7.27        4.88      2.29 o 
   4   4   9       26.88       25.33      3.87 o 
   5   4   9        8.80       10.25      3.51 o 
   6   4   9       11.49       11.82      4.91 o 
   7   4   9        5.41        4.13      7.04 o 
   8   4   9       23.26       26.89     11.09 o 
   1   5   9       43.24       29.49      3.49 o 
   2   5   9      257.34      246.05      7.89 o 
   3   5   9        0.19        0.75      1.86 o 
   4   5   9       13.28       16.11      3.48 o 
   5   5   9        0.22       -1.28      2.99 o 
   6   5   9       28.51       27.36      6.65 o 
   7   5   9        6.75        5.84      7.12 o 
   8   5   9        5.21        0.82      8.51 o 
   0   6   9      114.16      100.85      7.64 o 
   1   6   9       45.84       47.85      4.48 o 
   2   6   9       29.32       25.71      3.64 o 
   3   6   9       49.23       45.50      5.10 o 
   4   6   9        0.64        2.01      2.50 o 
   5   6   9        0.14        0.42      3.21 o 
   6   6   9        1.64        1.70      5.84 o 
   7   6   9        0.88       -0.93      6.04 o 
   8   6   9        6.52        5.36      9.03 o 
   1   7   9       87.84       86.41      5.53 o 
   2   7   9      200.53      210.84      8.15 o 
   3   7   9        2.28        1.75      2.60 o 
   4   7   9       40.42       40.70      6.81 o 
   5   7   9       13.68        8.14      5.12 o 
   6   7   9       96.10      125.00     18.73 o 
   7   7   9        0.01        1.12      8.44 o 
   0   8   9        0.53       -0.58      2.51 o 
   1   8   9       42.39       34.66      4.48 o 
   2   8   9       15.71       14.98      3.35 o 
   3   8   9       49.52       44.73      6.77 o 
   4   8   9       25.82       29.53      6.21 o 
   5   8   9        1.76       -1.42      5.38 o 
   6   8   9        0.00        1.92      7.77 o 
   7   8   9        2.36       -2.65      9.28 o 
   1   9   9       80.89       69.25      5.91 o 
   2   9   9       52.81       40.64      6.07 o 
   3   9   9        0.33       -1.38      3.44 o 
   4   9   9        1.75        1.24      3.88 o 
   5   9   9       34.75       34.98     10.49 o 
   6   9   9        0.55       -0.19      7.08 o 
   7   9   9        2.43        0.97      9.12 o 
   0  10   9      117.52      110.33     10.23 o 
   1  10   9       76.96       61.39      6.52 o 
   2  10   9       19.17       12.38      4.78 o 
   3  10   9       79.34       85.60      9.47 o 
   4  10   9       32.82       36.48      8.22 o 
   5  10   9        3.22        2.40      7.48 o 
   6  10   9       25.36        3.14      8.13 o 
   1  11   9        0.13        0.93      3.04 o 
   2  11   9      221.85      232.65     13.58 o 
   3  11   9        0.51        2.94      4.69 o 
   4  11   9        5.53        0.01      5.70 o 
   5  11   9        7.06       -1.67      6.33 o 
   6  11   9       33.76       10.85     10.02 o 
   0  12   9        0.33        1.20      5.03 o 
   1  12   9       91.16       90.43      9.40 o 
   2  12   9        2.98       -0.31      4.71 o 
   3  12   9       64.21       58.00     10.36 o 
   4  12   9        4.30       -2.27      5.70 o 
   5  12   9       30.67       20.83     10.14 o 
   1  13   9        0.01       -2.63      5.17 o 
   2  13   9       24.20        9.70      6.74 o 
   3  13   9        3.00        3.53      6.50 o 
   4  13   9        5.65        6.12      8.37 o 
   5  13   9        0.45       -0.36      8.43 o 
   0  14   9        1.84       13.04     10.39 o 
   1  14   9        5.90        6.09      6.64 o 
   2  14   9        3.26        2.90      6.22 o 
   3  14   9        0.34        2.19      8.27 o 
   4  14   9        1.25       -0.23      9.07 o 
   1  15   9       50.11       27.96     18.71 o 
   2  15   9       57.16       96.36     15.86 o 
   3  15   9        9.24        0.57      9.91 o 
   0  16   9        4.33       10.52     16.61 o 
   1  16   9        3.47        1.00     10.21 o 
   2  16   9        2.45        5.55     10.90 o 
   0   0  10      653.50      755.21     25.93 o 
   1   0  10     6765.47     8123.09     73.41 o 
   2   0  10      986.16     1029.50     29.12 o 
   3   0  10     4648.81     5362.92     52.56 o 
   4   0  10       58.99       56.02      6.83 o 
   5   0  10      196.13      221.71     17.67 o 
   6   0  10      173.72      203.40     18.65 o 
   7   0  10      463.18      590.57     33.04 o 
   8   0  10       42.80       30.24     32.76 o 
   1   1  10     1422.51     1692.04     19.95 o 
   2   1  10     2047.19     2236.79     24.11 o 
   3   1  10       16.65       16.55      3.57 o 
   4   1  10      235.98      240.59      9.71 o 
   5   1  10      204.77      210.24     12.44 o 
   6   1  10        3.31        1.69      3.43 o 
   7   1  10        9.53        9.89      5.74 o 
   8   1  10        2.03        4.83      8.44 o 
   0   2  10      511.82      579.56     14.87 o 
   1   2  10      323.17      379.14      8.79 o 
   2   2  10       79.22       80.14      5.02 o 
   3   2  10      248.69      284.52      9.28 o 
   4   2  10       25.99       32.55      4.74 o 
   5   2  10      131.80      126.04      8.62 o 
   6   2  10        8.41       11.34      4.92 o 
   7   2  10       83.31       36.00     21.79 o 
   8   2  10        0.04       -2.56      7.58 o 
   1   3  10        0.03       -0.67      1.47 o 
   2   3  10     1626.90     1651.79     16.61 o 
   3   3  10        5.39        6.44      2.43 o 
   4   3  10       22.82       17.93      3.67 o 
   5   3  10       24.46       30.40      5.43 o 
   6   3  10      101.96      114.57     10.94 o 
   7   3  10        7.44       -0.17      7.60 o 
   8   3  10        1.70        2.26     10.32 o 
   0   4  10      770.73      706.66     17.10 o 
   1   4  10       20.39       14.49      2.56 o 
   2   4  10      251.20      238.07      7.16 o 
   3   4  10        1.77        0.94      1.94 o 
   4   4  10       39.15       41.06      4.86 o 
   5   4  10        0.19       -2.77      2.77 o 
   6   4  10       93.13      115.69     12.31 o 
   7   4  10        0.73        2.66      6.81 o 
   8   4  10        1.07        4.49      9.46 o 
   1   5  10      461.47      513.88     11.11 o 
   2   5  10        1.44        0.12      1.73 o 
   3   5  10       80.80       73.87      5.50 o 
   4   5  10       37.77       36.67      4.67 o 
   5   5  10       28.40       16.33      5.11 o 
   6   5  10       53.54       63.99     10.75 o 
   7   5  10        9.64        7.54      8.02 o 
   8   5  10        0.41       -0.81      8.87 o 
   0   6  10      170.17      186.31     10.26 o 
   1   6  10      191.34      176.24      7.18 o 
   2   6  10        9.42        7.90      2.52 o 
   3   6  10      207.35      183.87      8.52 o 
   4   6  10      117.86      113.29      7.67 o 
   5   6  10       11.02       10.41      4.64 o 
   6   6  10        0.19        2.88      5.50 o 
   7   6  10        5.94        1.88      7.42 o 
   1   7  10      524.45      554.19     12.86 o 
   2   7  10       96.68       88.66      5.89 o 
   3   7  10        8.82        7.36      3.20 o 
   4   7  10        0.12        0.88      3.64 o 
   5   7  10       83.22       87.87     11.05 o 
   6   7  10        3.58        1.43      7.57 o 
   7   7  10       15.19        7.46      8.57 o 
   0   8  10       47.34       41.53      6.81 o 
   1   8  10      146.42      143.16      7.52 o 
   2   8  10       13.63       14.32      3.38 o 
   3   8  10      178.62      177.62     11.01 o 
   4   8  10       39.78       46.25      8.56 o 
   5   8  10        0.05       -4.73      4.73 o 
   6   8  10       12.10        3.08      5.90 o 
   7   8  10       20.89        2.18      9.26 o 
   1   9  10        4.41        5.63      3.22 o 
   2   9  10        0.61        0.69      2.51 o 
   3   9  10       10.75       11.14      4.65 o 
   4   9  10        0.02       -1.92      3.87 o 
   5   9  10        0.34       -2.41      5.61 o 
   6   9  10        0.27       -1.53      7.46 o 
   7   9  10        0.50        0.96      9.59 o 
   0  10  10        4.91       10.80      5.14 o 
   1  10  10      116.22      119.09      8.12 o 
   2  10  10        3.20        0.49      3.49 o 
   3  10  10      150.07      152.74     11.27 o 
   4  10  10        2.08       -1.38      5.47 o 
   5  10  10       10.47        6.55      6.40 o 
   6  10  10        9.78        4.34      9.27 o 
   1  11  10      158.89      163.32      9.77 o 
   2  11  10      113.95      115.93     10.60 o 
   3  11  10       45.78       37.38      7.54 o 
   4  11  10        0.00        4.69      6.95 o 
   5  11  10       55.42       27.62     16.16 o 
   6  11  10       15.30        8.87     11.39 o 
   0  12  10        0.23       -1.71      4.65 o 
   1  12  10        1.50        4.06      4.14 o 
   2  12  10        2.65        4.49      4.70 o 
   3  12  10        2.19        4.74      6.81 o 
   4  12  10        0.61        3.88      8.06 o 
   5  12  10        8.30        4.92      8.71 o 
   1  13  10        6.05        3.53      5.24 o 
   2  13  10        6.15        3.90      6.43 o 
   3  13  10       33.68       22.61      8.54 o 
   4  13  10        3.03        0.02      7.77 o 
   5  13  10        1.79        2.51      9.04 o 
   0  14  10        0.54       10.06     10.27 o 
   1  14  10       25.70       19.42      9.26 o 
   2  14  10        3.25       -1.26      6.67 o 
   3  14  10       23.95       26.06     10.78 o 
   4  14  10       14.35       24.89     11.62 o 
   1  15  10        0.28       -4.04      8.85 o 
   2  15  10        0.01       -1.96      9.35 o 
   3  15  10        3.01        5.20      9.69 o 
   0  16  10      128.61       89.21    111.55 o 
   1  16  10       18.90       23.42     12.74 o 
   1   1  11     1034.85     1297.88     18.61 o 
   2   1  11      152.54      150.08      8.50 o 
   3   1  11      170.26      195.07      8.90 o 
   4   1  11       84.31       85.11      7.91 o 
   5   1  11      326.80      360.45     16.21 o 
   6   1  11       42.45       51.06      8.01 o 
   7   1  11        3.11        4.49      5.55 o 
   8   1  11        4.09        5.84      9.90 o 
   0   2  11      930.62      924.77     19.01 o 
   1   2  11      217.57      229.17      7.63 o 
   2   2  11        4.98        2.85      2.00 o 
   3   2  11      180.68      180.10      7.61 o 
   4   2  11       83.60       96.62      8.42 o 
   5   2  11        0.75        3.20      2.90 o 
   6   2  11        5.60        4.88      4.13 o 
   7   2  11       17.78       19.85      8.14 o 
   8   2  11        1.41        0.36      9.17 o 
   1   3  11      166.57      166.89      5.51 o 
   2   3  11      249.10      233.91      7.63 o 
   3   3  11        7.06        8.55      2.55 o 
   4   3  11       20.67       20.88      4.27 o 
   5   3  11       10.43        8.01      4.05 o 
   6   3  11       55.08       68.01      9.80 o 
   7   3  11        8.41        7.37      6.32 o 
   8   3  11        0.34       -0.44     10.11 o 
   0   4  11      401.01      406.60     13.47 o 
   1   4  11      651.13      686.28     12.20 o 
   2   4  11        0.39       -0.52      1.52 o 
   3   4  11      476.98      480.74     11.78 o 
   4   4  11      171.10      156.56      8.46 o 
   5   4  11        4.69        5.33      3.85 o 
   6   4  11        1.62       -3.55      4.94 o 
   7   4  11        8.90        4.57      7.56 o 
   8   4  11        8.63        5.01      8.72 o 
   1   5  11      402.66      452.40     10.68 o 
   2   5  11      111.43      113.06      5.85 o 
   3   5  11        0.93        0.18      2.18 o 
   4   5  11       30.55       33.14      5.00 o 
   5   5  11       25.83       17.92      5.74 o 
   6   5  11       40.99       52.91     10.21 o 
   7   5  11       13.88       10.68      8.57 o 
   0   6  11      206.54      210.97     11.27 o 
   1   6  11       20.67       17.79      3.18 o 
   2   6  11        8.39        9.82      2.76 o 
   3   6  11        8.61        7.56      3.07 o 
   4   6  11        9.17        8.38      3.80 o 
   5   6  11      141.09      156.02     12.73 o 
   6   6  11        0.11        3.26      5.72 o 
   7   6  11        6.18        6.20      8.99 o 
   1   7  11       30.74       24.51      3.84 o 
   2   7  11      228.17      227.32      8.85 o 
   3   7  11        8.07        8.38      3.91 o 
   4   7  11       79.22       82.03     10.48 o 
   5   7  11       13.54       10.28      6.69 o 
   6   7  11        4.66        5.55      7.79 o 
   7   7  11        0.21        3.42      9.49 o 
   0   8  11       58.44       44.87      7.38 o 
   1   8  11       54.88       66.82      5.93 o 
   2   8  11       30.53       30.46      4.67 o 
   3   8  11       34.21       36.13      7.27 o 
   4   8  11        9.78       11.99      5.64 o 
   5   8  11        1.63        5.45      6.34 o 
   6   8  11       30.20        6.01      7.19 o 
   7   8  11        0.61       -0.66      9.34 o 
   1   9  11      541.94      577.11     14.84 o 
   2   9  11        1.60        0.77      3.07 o 
   3   9  11      134.95      139.18     11.62 o 
   4   9  11       40.31       36.11      8.50 o 
   5   9  11      165.74      113.03     55.65 o 
   6   9  11        0.16       -0.32      8.03 o 
   0  10  11      894.53      966.32     28.20 o 
   1  10  11       28.14       21.38      4.84 o 
   2  10  11       44.16       37.65      6.38 o 
   3  10  11       69.02       65.33     10.01 o 
   4  10  11      225.75      269.40     18.93 o 
   5  10  11        0.61       -0.94      6.14 o 
   6  10  11       34.52        3.82     11.19 o 
   1  11  11       76.89       65.37      7.54 o 
   2  11  11      264.02      282.94     14.93 o 
   3  11  11       69.25       71.96     10.79 o 
   4  11  11       42.75       36.73      9.21 o 
   5  11  11       40.02       25.76     11.68 o 
   6  11  11        4.66       -0.54      8.96 o 
   0  12  11        8.65        5.21      5.53 o 
   1  12  11       42.17       37.44      6.81 o 
   2  12  11       23.00       32.70      8.16 o 
   3  12  11       28.09       22.72      8.11 o 
   4  12  11       35.92       22.67     10.30 o 
   5  12  11       20.85       11.73     11.14 o 
   1  13  11       11.75       10.62      5.99 o 
   2  13  11        0.14        4.29      7.40 o 
   3  13  11        0.69        0.14      7.70 o 
   4  13  11        0.10       -1.41      8.38 o 
   0  14  11        0.34       -5.19      8.67 o 
   1  14  11        0.31       -1.80      7.39 o 
   2  14  11        0.14       10.07      8.64 o 
   3  14  11        0.19        6.67      9.84 o 
   4  14  11        0.38       -2.65      8.61 o 
   1  15  11        0.01        3.87     10.78 o 
   2  15  11        6.45       13.49     10.52 o 
   3  15  11        9.48       10.15     10.25 o 
   0  16  11        4.86       13.76     22.14 o 
   0   0  12     1797.43     2187.26     88.95 o 
   1   0  12       15.47       21.97      5.90 o 
   2   0  12       23.36       16.74      5.52 o 
   3   0  12       86.08       92.63     11.20 o 
   4   0  12      323.22      355.63     21.60 o 
   5   0  12        0.83        0.62      4.15 o 
   6   0  12        9.96        6.60      5.84 o 
   7   0  12       32.97       13.82     17.14 o 
   8   0  12        0.75       -1.22     13.34 o 
   1   1  12       76.99       83.74      6.66 o 
   2   1  12      131.97      124.02      8.16 o 
   3   1  12       54.25       43.08      6.20 o 
   4   1  12      120.97      123.35      9.47 o 
   5   1  12        6.72        5.31      4.08 o 
   6   1  12        0.16       -0.41      3.60 o 
   7   1  12        3.48        3.36      5.15 o 
   8   1  12       19.16       13.78     12.78 o 
   0   2  12      300.18      321.19     11.95 o 
   1   2  12        0.97        3.99      2.21 o 
   2   2  12       44.13       44.69      4.52 o 
   3   2  12        1.33       -0.60      2.38 o 
   4   2  12       44.24       39.49      6.65 o 
   5   2  12        3.71        2.82      3.51 o 
   6   2  12       17.34       21.80      6.82 o 
   7   2  12        4.24        1.61      6.11 o 
   8   2  12        0.23        1.02     10.69 o 
   1   3  12        0.27        1.02      1.63 o 
   2   3  12       15.00       11.59      2.72 o 
   3   3  12       13.36       18.35      4.16 o 
   4   3  12        2.21        4.20      3.24 o 
   5   3  12        2.91        0.99      3.14 o 
   6   3  12        2.71        2.26      4.38 o 
   7   3  12        0.12       -2.91      6.38 o 
   8   3  12       10.12       12.92      9.74 o 
   0   4  12     1174.11     1161.52     26.22 o 
   1   4  12        1.94       -0.59      1.69 o 
   2   4  12       10.64       10.44      2.66 o 
   3   4  12       30.83       26.32      4.18 o 
   4   4  12      547.50      617.52     17.88 o 
   5   4  12        1.06        2.90      3.57 o 
   6   4  12        0.01       -2.67      5.12 o 
   7   4  12       19.18       23.65      8.74 o 
   1   5  12      463.81      443.75     10.83 o 
   2   5  12       99.15       96.09      6.17 o 
   3   5  12      364.31      390.02     12.60 o 
   4   5  12        6.00        2.79      3.26 o 
   5   5  12      157.11      180.69     13.56 o 
   6   5  12        3.25        0.57      5.29 o 
   7   5  12       60.56       38.04     15.67 o 
   0   6  12     1940.59     1996.28     33.52 o 
   1   6  12       19.30       19.94      3.57 o 
   2   6  12       11.84       11.82      3.25 o 
   3   6  12       51.49       57.72      6.74 o 
   4   6  12      567.83      678.76     21.17 o 
   5   6  12        0.01       -4.38      4.38 o 
   6   6  12       12.31        8.35      7.31 o 
   7   6  12       17.20        7.16      8.01 o 
   1   7  12      596.83      601.32     14.01 o 
   2   7  12       20.75       19.54      3.97 o 
   3   7  12      348.56      357.38     15.01 o 
   4   7  12        3.98        5.33      4.94 o 
   5   7  12      203.43      248.30     21.33 o 
   6   7  12        0.05        2.44      5.64 o 
   7   7  12       44.16        6.63     10.01 o 
   0   8  12     1231.25     1313.49     30.38 o 
   1   8  12      102.02       90.47      6.76 o 
   2   8  12      152.05      152.78      8.51 o 
   3   8  12       48.17       44.92      8.04 o 
   4   8  12      256.12      272.49     16.52 o 
   5   8  12       32.75       17.13      7.76 o 
   6   8  12      121.92       26.36     28.81 o 
   7   8  12        5.69        4.46      9.05 o 
   1   9  12       64.71       67.60      6.68 o 
   2   9  12     1189.91     1321.09     26.19 o 
   3   9  12       15.35       10.39      5.66 o 
   4   9  12      338.97      397.65     20.25 o 
   5   9  12       52.17       13.80     13.65 o 
   6   9  12       40.56        6.80      9.38 o 
   0  10  12      671.45      688.58     24.16 o 
   1  10  12      197.36      188.20     10.31 o 
   2  10  12       49.53       64.13      9.54 o 
   3  10  12      104.09       98.09     11.88 o 
   4  10  12       66.63       75.92     11.61 o 
   5  10  12       85.55       21.56     26.01 o 
   6  10  12       12.45        0.58      9.72 o 
   1  11  12       16.16       11.57      4.30 o 
   2  11  12      112.34      129.65     12.06 o 
   3  11  12        6.18        7.03      6.12 o 
   4  11  12        2.48       -1.70      6.08 o 
   5  11  12       29.28       18.12     10.87 o 
   0  12  12      103.35      121.12     14.58 o 
   1  12  12       18.99       12.15      5.26 o 
   2  12  12        9.00        6.95      6.02 o 
   3  12  12       26.29       15.89      8.06 o 
   4  12  12       33.45       25.03     10.87 o 
   5  12  12        2.48       -3.49      9.12 o 
   1  13  12       31.12       29.31      7.92 o 
   2  13  12       14.32       17.76      8.03 o 
   3  13  12        1.29        5.42      8.89 o 
   4  13  12       20.89       19.96     10.58 o 
   0  14  12       91.60      139.14     22.40 o 
   1  14  12       20.40       33.13     12.82 o 
   2  14  12        8.82        5.18      9.00 o 
   3  14  12       28.72       35.01     11.98 o 
   1  15  12       74.34      114.86     20.25 o 
   2  15  12       15.68       21.29     11.71 o 
   1   1  13       29.06       35.14      5.06 o 
   2   1  13        1.63        1.37      2.81 o 
   3   1  13        4.35        3.53      2.88 o 
   4   1  13        2.45        1.42      3.15 o 
   5   1  13        0.02       -0.97      3.33 o 
   6   1  13        0.59       -0.19      3.95 o 
   7   1  13        1.34        1.67      5.36 o 
   8   1  13        6.52       -0.06     10.11 o 
   0   2  13        4.55        7.67      3.33 o 
   1   2  13      116.05      107.96      5.96 o 
   2   2  13        3.03        0.73      2.20 o 
   3   2  13        1.94       -0.73      2.63 o 
   4   2  13       19.76       18.94      5.12 o 
   5   2  13       86.40       94.33      9.01 o 
   6   2  13       18.36       21.40      7.38 o 
   7   2  13       13.12        5.90      7.56 o 
   1   3  13      144.60      141.45      6.68 o 
   2   3  13       17.60       10.09      2.85 o 
   3   3  13       10.77        8.84      3.78 o 
   4   3  13        6.63        6.43      3.53 o 
   5   3  13        1.05        2.40      3.50 o 
   6   3  13       12.91       17.20      6.71 o 
   7   3  13        1.63        0.59      7.64 o 
   0   4  13      791.30      829.48     19.96 o 
   1   4  13        4.75        4.02      2.22 o 
   2   4  13        6.03        5.72      2.25 o 
   3   4  13        0.08       -0.77      2.46 o 
   4   4  13      241.93      230.77     11.75 o 
   5   4  13      103.03      109.79     10.15 o 
   6   4  13       25.95       24.19      7.77 o 
   7   4  13       51.87       23.48     11.94 o 
   1   5  13      553.92      600.45     14.13 o 
   2   5  13      648.47      682.87     15.32 o 
   3   5  13       28.20       26.18      5.03 o 
   4   5  13        1.07        0.81      3.05 o 
   5   5  13      176.60      206.81     14.95 o 
   6   5  13      197.46      159.84     51.99 o 
   7   5  13       69.71       47.10     20.68 o 
   0   6  13     1077.41     1077.66     25.75 o 
   1   6  13     2380.53     2577.53     32.12 o 
   2   6  13       66.85       59.33      6.15 o 
   3   6  13     2071.07     2361.00     36.97 o 
   4   6  13      207.26      211.32     13.86 o 
   5   6  13      266.35      292.72     18.31 o 
   6   6  13       21.52        4.92      5.90 o 
   7   6  13      242.02      112.57     65.38 o 
   1   7  13        0.00        0.81      2.63 o 
   2   7  13     2133.89     2307.63     32.90 o 
   3   7  13        2.70        7.16      4.71 o 
   4   7  13      233.15      261.32     17.75 o 
   5   7  13        0.00        3.17      6.30 o 
   6   7  13      179.37       47.77     42.25 o 
   7   7  13        0.34        3.15      9.25 o 
   0   8  13      562.64      537.24     21.01 o 
   1   8  13      926.59      972.66     20.30 o 
   2   8  13      101.21      109.73      8.62 o 
   3   8  13      826.96      962.71     27.96 o 
   4   8  13       51.74       51.04     10.71 o 
   5   8  13      131.62       37.19     37.39 o 
   6   8  13       68.22       21.61     22.38 o 
   1   9  13        3.61        8.06      3.53 o 
   2   9  13       24.91       29.45      5.96 o 
   3   9  13       90.22       92.95     11.52 o 
   4   9  13        1.11        1.95      5.88 o 
   5   9  13        7.76        0.57      5.72 o 
   6   9  13       27.10        7.22      9.47 o 
   0  10  13      303.79      315.71     17.26 o 
   1  10  13        0.01        2.11      3.39 o 
   2  10  13       28.12       22.68      6.67 o 
   3  10  13        0.01       -4.53      4.53 o 
   4  10  13       98.28      103.22     26.92 o 
   5  10  13       10.07        3.29      8.02 o 
   6  10  13       32.24        1.76      9.22 o 
   1  11  13      147.53      144.17     10.34 o 
   2  11  13      134.34      149.47     13.06 o 
   3  11  13       35.38       35.59      8.94 o 
   4  11  13       40.42       14.60     12.63 o 
   5  11  13       30.57       16.75     15.65 o 
   0  12  13       58.95       88.98     15.46 o 
   1  12  13       12.42       15.16      5.78 o 
   2  12  13       23.96       24.28      8.01 o 
   3  12  13       61.12       68.12     12.01 o 
   4  12  13        0.05       -1.44      8.08 o 
   5  12  13        5.68       11.17     10.84 o 
   1  13  13       66.93       94.79     12.68 o 
   2  13  13       35.07       51.52     10.83 o 
   3  13  13        9.66       19.01      9.44 o 
   4  13  13        5.74       17.00     11.95 o 
   0  14  13       10.10       15.95     14.81 o 
   1  14  13        6.83        5.99     10.66 o 
   2  14  13        4.01        9.66      9.72 o 
   3  14  13       14.38       21.82     10.65 o 
   1  15  13        3.37        9.60     13.99 o 
   0   0  14     2713.96     3169.52    104.80 o 
   1   0  14      161.27      178.87     13.69 o 
   2   0  14      117.05      118.48     12.35 o 
   3   0  14      187.02      220.88     16.93 o 
   4   0  14      171.33      162.71     15.89 o 
   5   0  14        9.32       11.19      7.54 o 
   6   0  14        3.98        2.58      6.34 o 
   7   0  14        0.45        2.19      9.85 o 
   1   1  14      103.58      114.27      8.11 o 
   2   1  14      530.06      569.48     17.73 o 
   3   1  14       62.52       60.48      7.41 o 
   4   1  14      159.35      161.39     11.21 o 
   5   1  14       52.38       59.35      8.62 o 
   6   1  14        0.60        0.19      4.19 o 
   7   1  14       27.60       16.51      8.16 o 
   0   2  14      678.27      774.52     18.61 o 
   1   2  14       90.56       78.58      6.45 o 
   2   2  14       92.39       95.61      7.16 o 
   3   2  14      115.37      112.69      9.15 o 
   4   2  14       98.10       93.83      9.30 o 
   5   2  14        0.20        3.44      3.58 o 
   6   2  14       89.32      108.23     12.61 o 
   7   2  14        0.52        1.93      7.29 o 
   1   3  14        8.88       10.61      3.08 o 
   2   3  14      275.26      263.44      9.82 o 
   3   3  14        2.88       -0.23      2.57 o 
   4   3  14        2.05        1.85      3.36 o 
   5   3  14       65.76       73.19      8.85 o 
   6   3  14      102.38       89.90     13.24 o 
   7   3  14        2.15        0.79      8.16 o 
   0   4  14     1303.70     1422.82     26.36 o 
   1   4  14      115.95      102.22      6.42 o 
   2   4  14       90.81       91.67      6.47 o 
   3   4  14        0.15       -0.15      2.76 o 
   4   4  14      128.02      140.24      9.57 o 
   5   4  14      173.53      197.28     13.06 o 
   6   4  14       29.82       19.69      8.19 o 
   7   4  14        0.08        2.53      7.47 o 
   1   5  14     1184.38     1235.55     20.60 o 
   2   5  14     2643.42     2789.56     38.45 o 
   3   5  14      640.24      681.85     19.01 o 
   4   5  14      317.16      333.39     14.36 o 
   5   5  14      449.89      506.25     22.79 o 
   6   5  14      237.08       94.63     54.44 o 
   7   5  14       77.37       45.47     20.41 o 
   0   6  14     1409.13     1445.70     29.80 o 
   1   6  14       44.81       43.44      5.36 o 
   2   6  14       92.96       91.13      8.69 o 
   3   6  14        1.06        0.80      3.39 o 
   4   6  14      312.61      328.00     17.16 o 
   5   6  14      124.75      121.60     15.70 o 
   6   6  14       88.13       29.34     22.25 o 
   7   6  14        3.40       -2.89      6.91 o 
   1   7  14     2670.45     2997.43     34.65 o 
   2   7  14       28.55       31.39      6.11 o 
   3   7  14      767.57      901.63     27.06 o 
   4   7  14        0.02        0.99      5.31 o 
   5   7  14      687.82      394.46    256.05 o 
   6   7  14       29.42        8.44      7.90 o 
   0   8  14      520.44      515.39     23.05 o 
   1   8  14       45.78       44.92      6.00 o 
   2   8  14        9.14        5.89      3.78 o 
   3   8  14      225.92      258.32     17.38 o 
   4   8  14      206.85      236.52     18.28 o 
   5   8  14       38.90       11.34     10.82 o 
   6   8  14        9.55       -0.51      8.02 o 
   1   9  14       10.96        9.31      3.70 o 
   2   9  14       20.29       12.74      4.94 o 
   3   9  14       95.25       98.23     13.71 o 
   4   9  14       10.69       12.73      7.71 o 
   5   9  14       20.24        4.06      8.52 o 
   6   9  14        0.08       -0.70      7.59 o 
   0  10  14        0.18       -1.49      4.51 o 
   1  10  14       88.71       99.03      8.80 o 
   2  10  14        4.64        5.52      4.98 o 
   3  10  14       41.48       35.66      9.78 o 
   4  10  14        9.13        9.69      6.81 o 
   5  10  14       16.61        3.72      8.78 o 
   1  11  14        1.17        3.67      3.93 o 
   2  11  14       34.83       36.63      8.53 o 
   3  11  14        7.97       10.38      8.27 o 
   4  11  14        0.17       -1.18      7.60 o 
   5  11  14        3.73        2.63      8.15 o 
   0  12  14       18.17       19.32      9.46 o 
   1  12  14        0.01       -2.02      5.55 o 
   2  12  14        0.80        1.58      6.05 o 
   3  12  14        1.21        2.08      7.63 o 
   4  12  14        2.58        6.27      9.58 o 
   1  13  14        2.40       13.20      9.44 o 
   2  13  14        0.07       -4.92      7.16 o 
   3  13  14        0.37       -1.34      8.74 o 
   0  14  14        0.09       12.47     16.34 o 
   1  14  14       26.97       35.10     15.54 o 
   2  14  14        0.28        2.15     10.30 o 
   1   1  15        5.89        4.09      2.91 o 
   2   1  15      327.05      365.27     14.83 o 
   3   1  15        0.48       -0.41      3.04 o 
   4   1  15        6.16        4.70      4.02 o 
   5   1  15        0.34        1.49      3.89 o 
   6   1  15        3.16        1.46      5.10 o 
   7   1  15        8.90       -1.75      7.24 o 
   0   2  15      660.26      750.46     38.33 o 
   1   2  15       55.89       57.99      5.99 o 
   2   2  15      296.64      324.87     12.40 o 
   3   2  15      170.14      174.94     11.45 o 
   4   2  15        0.01       -2.15      3.04 o 
   5   2  15        0.04        3.07      3.98 o 
   6   2  15       96.29      101.39     16.98 o 
   7   2  15       70.21       50.50     25.60 o 
   1   3  15      190.34      199.00      9.23 o 
   2   3  15     3691.80     4067.71     41.91 o 
   3   3  15      186.30      196.17     10.63 o 
   4   3  15      520.95      540.10     24.56 o 
   5   3  15       33.40       36.41      7.31 o 
   6   3  15      146.34      116.26     38.41 o 
   7   3  15       50.67       26.49     11.22 o 
   0   4  15     4662.20     5189.18    130.68 o 
   1   4  15      686.84      730.68     17.33 o 
   2   4  15      224.39      224.72     11.53 o 
   3   4  15      774.08      833.58     21.09 o 
   4   4  15     1072.08     1167.85     27.92 o 
   5   4  15       95.24      104.20     11.20 o 
   6   4  15      188.51      146.29     47.55 o 
   7   4  15      187.35      114.69     42.03 o 
   1   5  15      786.96      886.14     19.60 o 
   2   5  15      131.33      151.38     10.22 o 
   3   5  15      491.45      524.20     18.50 o 
   4   5  15       58.26       66.97      9.06 o 
   5   5  15      233.51      284.94     19.35 o 
   6   5  15       41.94       26.62     13.53 o 
   7   5  15       48.80       24.70     10.35 o 
   0   6  15      863.22      963.10     29.85 o 
   1   6  15      756.25      804.77     19.28 o 
   2   6  15       59.23       54.82      7.61 o 
   3   6  15      533.10      596.74     19.98 o 
   4   6  15      336.31      370.26     18.69 o 
   5   6  15      189.43      130.88     44.73 o 
   6   6  15       80.79       37.94     20.25 o 
   1   7  15      379.06      386.30     14.26 o 
   2   7  15      306.15      308.33     14.39 o 
   3   7  15       66.47       67.48     10.05 o 
   4   7  15       39.70       41.07      9.65 o 
   5   7  15      147.13       60.80     46.95 o 
   6   7  15       28.21       13.70      9.00 o 
   0   8  15       36.64       48.49      9.36 o 
   1   8  15       64.82       63.99      7.58 o 
   2   8  15        0.03        2.90      3.86 o 
   3   8  15        8.69       12.15      6.80 o 
   4   8  15        0.08       -0.87      6.34 o 
   5   8  15       80.73       20.93     20.97 o 
   6   8  15        3.06        0.78      7.40 o 
   1   9  15       27.07       31.05      5.38 o 
   2   9  15       17.96       14.31      5.74 o 
   3   9  15       22.51       27.05      8.41 o 
   4   9  15       14.61       18.90      8.70 o 
   5   9  15        0.05       -2.88      7.41 o 
   6   9  15        9.86       -0.03      7.30 o 
   0  10  15      179.86      238.99     18.14 o 
   1  10  15        6.99       11.97      4.82 o 
   2  10  15        2.61       -0.50      5.71 o 
   3  10  15        4.71        4.57      6.71 o 
   4  10  15       50.64       45.66     12.96 o 
   5  10  15        0.00       -1.21      8.40 o 
   1  11  15       40.21       56.07      9.74 o 
   2  11  15       13.92       11.98      8.32 o 
   3  11  15        9.62       13.34      8.44 o 
   4  11  15        4.43        3.20      8.67 o 
   5  11  15       12.76       19.81      9.37 o 
   0  12  15       46.58       47.80     13.30 o 
   1  12  15        5.99        7.93      7.10 o 
   2  12  15        1.93       11.42      9.46 o 
   3  12  15        1.38        7.96      8.63 o 
   4  12  15       19.48       23.76     11.52 o 
   1  13  15        0.53        2.08      8.52 o 
   2  13  15        6.19       11.76      9.29 o 
   3  13  15        0.02       -2.66      9.42 o 
   0  14  15        6.78        6.37     15.66 o 
   1  14  15        0.88        2.39     12.57 o 
   2  14  15        0.27        4.65     11.80 o 
   0   0  16      987.30     1057.67     66.12 o 
   1   0  16       42.00       36.74     12.02 o 
   2   0  16       34.97       39.95      9.43 o 
   3   0  16      115.34      112.31     13.88 o 
   4   0  16       81.13       85.10     13.90 o 
   5   0  16        0.30       -0.91      5.85 o 
   6   0  16        0.08        0.68      8.00 o 
   7   0  16        1.29        2.84     13.45 o 
   1   1  16       16.05       15.56      6.08 o 
   2   1  16       51.51       47.49      7.03 o 
   3   1  16       20.97       21.85      5.65 o 
   4   1  16      148.28      176.45     12.50 o 
   5   1  16        1.49        2.78      4.59 o 
   6   1  16       14.59       23.44      7.88 o 
   7   1  16       12.33        8.43      9.21 o 
   0   2  16      865.67      851.53     42.56 o 
   1   2  16        8.69        8.33      5.08 o 
   2   2  16       63.34       59.60      8.10 o 
   3   2  16       12.41       12.72      4.97 o 
   4   2  16      216.73      234.14     14.23 o 
   5   2  16       80.50       92.16     10.66 o 
   6   2  16       52.55       48.12     11.48 o 
   7   2  16        2.30        3.07      9.24 o 
   1   3  16      933.42      993.14     22.53 o 
   2   3  16      677.45      717.65     18.32 o 
   3   3  16      169.56      169.12     10.17 o 
   4   3  16        0.23       -2.49      3.29 o 
   5   3  16      342.16      383.14     21.04 o 
   6   3  16      112.96       77.55     30.19 o 
   7   3  16        2.56       -1.90      7.78 o 
   0   4  16     2348.26     2559.29     57.88 o 
   1   4  16      544.28      584.80     17.80 o 
   2   4  16       17.73       12.32      4.18 o 
   3   4  16      441.70      507.27     18.08 o 
   4   4  16      647.38      742.43     22.97 o 
   5   4  16       85.00       89.22     10.50 o 
   6   4  16        3.40        0.28      6.33 o 
   7   4  16       70.71       53.39     14.27 o 
   1   5  16      607.60      613.67     18.57 o 
   2   5  16     1349.75     1504.15     29.96 o 
   3   5  16      188.08      194.58     12.02 o 
   4   5  16      227.66      265.38     14.94 o 
   5   5  16      212.86      158.56     50.22 o 
   6   5  16      114.75       62.18     33.96 o 
   0   6  16       33.51       32.70      9.32 o 
   1   6  16      633.67      708.88     20.50 o 
   2   6  16       68.57       68.33      8.57 o 
   3   6  16      952.92     1114.33     29.61 o 
   4   6  16        3.39        1.04      4.99 o 
   5   6  16        8.66        6.41      5.14 o 
   6   6  16       42.63       31.57     13.45 o 
   1   7  16      142.02      153.93     10.46 o 
   2   7  16       22.28       28.29      6.34 o 
   3   7  16       16.88       12.13      5.53 o 
   4   7  16        9.91        6.24      6.69 o 
   5   7  16       35.32       31.95      9.65 o 
   6   7  16        6.21        4.93      8.87 o 
   0   8  16       44.71       41.21      9.33 o 
   1   8  16        8.25        8.76      4.11 o 
   2   8  16        1.51        2.70      3.96 o 
   3   8  16       11.51       12.80      7.06 o 
   4   8  16       11.63       12.65      8.09 o 
   5   8  16        1.79       -3.06      6.61 o 
   6   8  16        3.19        2.21      8.06 o 
   1   9  16       12.48       14.43      5.65 o 
   2   9  16        2.73        4.96      6.03 o 
   3   9  16        3.48        8.14      7.01 o 
   4   9  16        0.01        1.81      7.35 o 
   5   9  16       11.11        9.24      9.96 o 
   0  10  16       51.75       78.30     12.72 o 
   1  10  16       23.86       29.90      8.21 o 
   2  10  16       13.04       23.10      8.95 o 
   3  10  16       21.38       18.97      8.81 o 
   4  10  16       10.59        8.97      8.60 o 
   5  10  16        4.79        3.69      8.62 o 
   1  11  16       27.03       25.51      8.83 o 
   2  11  16      206.09      242.20     21.76 o 
   3  11  16        8.31        8.86      9.23 o 
   4  11  16        0.48       -0.39      8.32 o 
   0  12  16       31.38       38.49     13.06 o 
   1  12  16       15.23       24.73     10.38 o 
   2  12  16        0.69        5.38      8.27 o 
   3  12  16       27.63       35.96     13.04 o 
   1  13  16       14.51       14.59     12.36 o 
   2  13  16       12.30        6.29     10.32 o 
   0  14  16        1.22       20.17     28.97 o 
   1  14  16       60.09       95.50     26.82 o 
   1   1  17      130.95      131.44     13.54 o 
   2   1  17       80.30       62.08     11.14 o 
   3   1  17       30.92       27.61      6.56 o 
   4   1  17        0.55       -1.49      3.87 o 
   5   1  17       19.80       20.34      6.92 o 
   6   1  17        7.80        7.50      6.90 o 
   7   1  17        3.56        3.43      9.24 o 
   0   2  17      167.36      183.67     21.90 o 
   1   2  17       45.41       41.72      9.49 o 
   2   2  17       12.40       10.03      5.13 o 
   3   2  17        0.98       -1.45      3.66 o 
   4   2  17       78.08       91.47     10.82 o 
   5   2  17       85.52       80.91     11.72 o 
   6   2  17        9.14        9.72      6.86 o 
   7   2  17       17.17       22.24     10.96 o 
   1   3  17        8.19        4.91      3.84 o 
   2   3  17      245.73      267.52     14.50 o 
   3   3  17       48.66       44.34      6.60 o 
   4   3  17        1.37       -0.97      3.41 o 
   5   3  17        1.52        2.29      4.61 o 
   6   3  17       33.24       28.80      9.44 o 
   0   4  17      308.76      336.59     22.43 o 
   1   4  17      309.25      305.72     14.96 o 
   2   4  17        0.18        0.23      3.79 o 
   3   4  17      435.42      483.04     18.09 o 
   4   4  17      105.51      128.86     10.51 o 
   5   4  17        5.20        5.34      5.47 o 
   6   4  17        0.06       -0.46      7.49 o 
   1   5  17      353.50      339.64     15.97 o 
   2   5  17      283.16      280.33     15.29 o 
   3   5  17        5.03        4.31      4.27 o 
   4   5  17        1.93       -1.06      3.70 o 
   5   5  17      158.70      122.13     35.16 o 
   6   5  17       44.20       24.69      9.01 o 
   0   6  17       62.59       52.17     11.47 o 
   1   6  17       13.28        7.62      4.44 o 
   2   6  17       50.48       50.74      8.51 o 
   3   6  17       25.17       19.14      5.90 o 
   4   6  17        6.85        6.37      5.30 o 
   5   6  17        5.32        3.21      6.99 o 
   6   6  17       40.22       29.99     11.50 o 
   1   7  17        5.34       10.69      5.42 o 
   2   7  17       60.36       74.92     10.23 o 
   3   7  17        0.49        1.62      5.47 o 
   4   7  17       22.48       13.08      7.58 o 
   5   7  17       16.71       18.31      7.98 o 
   6   7  17        3.87       -0.40      7.60 o 
   0   8  17      244.26      276.14     21.63 o 
   1   8  17       52.33       67.47      9.53 o 
   2   8  17        8.97       14.15      5.75 o 
   3   8  17       84.37      115.17     19.71 o 
   4   8  17       19.96       23.99      9.02 o 
   5   8  17        0.11        1.98      7.44 o 
   1   9  17       32.98       33.49      7.64 o 
   2   9  17       20.57       28.21      8.83 o 
   3   9  17        1.04        1.97      8.00 o 
   4   9  17       28.54       17.23      9.46 o 
   5   9  17       12.78        5.17      8.48 o 
   0  10  17       15.99       12.83      7.31 o 
   1  10  17        2.04        3.80      6.09 o 
   2  10  17        4.85       13.09      8.60 o 
   3  10  17        2.60        6.01      8.18 o 
   4  10  17       17.99       13.18     10.80 o 
   1  11  17        0.08        4.63      7.63 o 
   2  11  17      204.74      252.75     22.27 o 
   3  11  17        1.89        4.09      9.33 o 
   4  11  17       21.93       18.80     10.74 o 
   0  12  17      286.43      360.07     34.45 o 
   1  12  17       30.15       42.57     13.45 o 
   2  12  17       13.06       14.72     10.95 o 
   3  12  17       64.73       94.80     18.97 o 
   1  13  17      124.98      224.34     27.48 o 
   2  13  17        0.00        9.38     10.97 o 
   0   0  18      749.48      579.94     53.54 o 
   1   0  18       95.19       77.70     17.55 o 
   2   0  18        1.95        4.22      7.83 o 
   3   0  18       72.91       78.12     17.98 o 
   4   0  18      321.70      315.34     24.25 o 
   5   0  18        8.89        6.38      7.86 o 
   6   0  18        5.27       -0.17      8.53 o 
   1   1  18        0.05        3.55      5.01 o 
   2   1  18       10.66       12.88      6.59 o 
   3   1  18       35.18       30.50      8.92 o 
   4   1  18        0.15       -1.74      4.02 o 
   5   1  18        0.73       -1.37      5.32 o 
   6   1  18        0.02       -2.86      6.44 o 
   0   2  18      438.05      382.17     31.19 o 
   1   2  18       17.12       13.83      5.61 o 
   2   2  18       28.57       26.39      8.71 o 
   3   2  18        4.38        4.87      4.53 o 
   4   2  18      126.15      137.17     12.39 o 
   5   2  18        8.96        8.79      5.84 o 
   6   2  18       32.91       31.35      9.29 o 
   1   3  18        8.66        0.02      3.58 o 
   2   3  18       35.80       28.92      7.52 o 
   3   3  18       59.99       53.65      8.93 o 
   4   3  18       57.25       48.79      7.78 o 
   5   3  18        3.06       -2.15      5.08 o 
   6   3  18        0.05        1.90      7.04 o 
   0   4  18      127.75      119.10     14.32 o 
   1   4  18       50.98       66.50      9.06 o 
   2   4  18        1.85        1.97      3.77 o 
   3   4  18       29.97       56.20      9.35 o 
   4   4  18       13.39        6.22      5.02 o 
   5   4  18        0.75        3.57      5.21 o 
   6   4  18        1.66        3.35      8.18 o 
   1   5  18        7.05       11.00      5.71 o 
   2   5  18        3.76        3.76      4.36 o 
   3   5  18        4.26        2.59      4.73 o 
   4   5  18        2.16       -0.37      4.66 o 
   5   5  18        2.46        6.25      6.71 o 
   6   5  18        3.00       -0.33      7.50 o 
   0   6  18       23.03        9.26      6.71 o 
   1   6  18       68.86       83.63     11.49 o 
   2   6  18        0.02       -1.15      4.33 o 
   3   6  18        8.53       11.69      5.66 o 
   4   6  18       17.83        9.69      5.72 o 
   5   6  18       38.83       36.74     12.33 o 
   6   6  18        2.43        1.06      7.42 o 
   1   7  18        7.69        5.31      4.30 o 
   2   7  18        1.48        4.04      5.46 o 
   3   7  18       14.13       15.95      7.09 o 
   4   7  18       17.68        7.82      8.02 o 
   5   7  18        0.02       -6.27      7.47 o 
   0   8  18       83.84      122.15     16.48 o 
   1   8  18        1.16        3.30      4.81 o 
   2   8  18        5.79        0.52      6.26 o 
   3   8  18        0.76       -4.48      7.01 o 
   4   8  18        1.50        7.02      8.85 o 
   5   8  18        4.45        3.93      8.23 o 
   1   9  18        0.14       -2.51      4.73 o 
   2   9  18       12.82       17.60      8.02 o 
   3   9  18        1.34       -2.18      7.08 o 
   4   9  18       36.45       26.93     14.29 o 
   0  10  18      207.16      261.63     23.68 o 
   1  10  18        5.21        9.71      8.61 o 
   2  10  18       30.90       23.51     10.39 o 
   3  10  18        0.07       -2.43      8.44 o 
   4  10  18       27.47       21.35     11.06 o 
   1  11  18        1.45        7.73     10.13 o 
   2  11  18       94.50       80.29     16.55 o 
   3  11  18        0.00        3.76     10.45 o 
   0  12  18       30.39       47.47     28.97 o 
   1  12  18       17.78       26.25     12.78 o 
   2  12  18        0.89       -6.05      9.21 o 
   1   1  19        3.05        1.34      4.79 o 
   2   1  19     1039.15      873.52     34.33 o 
   3   1  19        9.81        4.97      5.78 o 
   4   1  19       76.96       80.75     14.48 o 
   5   1  19        0.94       -0.83      6.12 o 
   6   1  19      142.30      140.94     23.98 o 
   0   2  19      341.49      311.34     29.65 o 
   1   2  19       87.46       61.83      9.85 o 
   2   2  19       46.01       35.65      9.64 o 
   3   2  19       27.37       14.51      7.83 o 
   4   2  19       57.88       55.51     12.10 o 
   5   2  19       44.02       45.28      9.81 o 
   6   2  19       27.35       16.18      9.04 o 
   1   3  19        0.65        3.93      4.96 o 
   2   3  19       87.49       90.00     11.75 o 
   3   3  19        0.03        0.30      5.04 o 
   4   3  19        0.50       -2.56      4.99 o 
   5   3  19        0.72       -0.27      5.66 o 
   6   3  19       47.95       43.52     11.38 o 
   0   4  19      238.92      275.63     21.69 o 
   1   4  19        1.65        1.30      4.33 o 
   2   4  19        4.74        3.08      4.26 o 
   3   4  19       10.02       10.98      6.05 o 
   4   4  19       77.29       67.85     15.73 o 
   5   4  19        2.99       -3.97      5.59 o 
   6   4  19       12.24        5.53      8.76 o 
   1   5  19      197.85      238.85     16.60 o 
   2   5  19       31.00       27.12      7.92 o 
   3   5  19       43.81       39.69      9.31 o 
   4   5  19       20.46        9.70      5.98 o 
   5   5  19       27.28       13.02     10.18 o 
   0   6  19       30.18       39.80     10.64 o 
   1   6  19        3.68        0.25      4.27 o 
   2   6  19       13.40        6.12      5.62 o 
   3   6  19       12.99       14.69      7.15 o 
   4   6  19        0.00       -0.13      5.93 o 
   5   6  19       40.79       24.51     14.95 o 
   1   7  19        2.96        7.38      5.32 o 
   2   7  19        3.09        2.31      5.21 o 
   3   7  19       24.86       11.84      6.92 o 
   4   7  19        0.08        7.46      8.51 o 
   5   7  19        4.41        4.54      8.24 o 
   0   8  19       48.57       67.70     14.34 o 
   1   8  19        5.65       10.15      6.57 o 
   2   8  19        1.09       -1.53      6.75 o 
   3   8  19       10.03       10.18      9.17 o 
   4   8  19       32.83       39.63     17.16 o 
   1   9  19       16.04       33.01      9.34 o 
   2   9  19        0.22        6.41      7.52 o 
   3   9  19       13.20        6.78     10.08 o 
   4   9  19        0.16        2.29      9.84 o 
   0  10  19       13.03       17.73     12.35 o 
   1  10  19       16.34       13.19      8.67 o 
   2  10  19        3.67       11.27     11.34 o 
   3  10  19        3.91       -2.93      8.99 o 
   1  11  19        0.06        1.15      9.19 o 
   2  11  19       25.65       26.10     14.26 o 
   3  11  19        0.04        0.84     10.70 o 
   0  12  19       10.35        1.82     23.05 o 
   1  12  19        0.04        0.25     11.35 o 
   0   0  20      973.46      872.19     69.91 o 
   1   0  20        5.17       12.66     11.37 o 
   2   0  20       93.12       75.19     18.92 o 
   3   0  20       29.71       46.62     16.42 o 
   4   0  20      229.87      225.34     28.34 o 
   5   0  20        9.54       14.67     11.53 o 
   6   0  20       56.99       58.20     21.35 o 
   1   1  20       77.64       45.25     10.42 o 
   2   1  20      107.40       98.59     15.25 o 
   3   1  20       42.19       47.51     11.60 o 
   4   1  20       41.55       43.70     11.89 o 
   5   1  20       15.48       12.50      9.57 o 
   6   1  20        0.00        2.92      8.26 o 
   0   2  20      180.24      133.39     21.00 o 
   1   2  20        7.59        5.46      5.95 o 
   2   2  20        0.11        1.44      5.69 o 
   3   2  20        1.93       -2.00      5.23 o 
   4   2  20      127.12       80.33     23.01 o 
   5   2  20        9.03       12.58      9.15 o 
   6   2  20        3.83        0.43      8.21 o 
   1   3  20       42.88       27.51      8.07 o 
   2   3  20      143.26      133.73     14.21 o 
   3   3  20       32.93       30.64      9.22 o 
   4   3  20       10.69        5.33      5.84 o 
   5   3  20        5.57        7.61      9.21 o 
   0   4  20        1.76       -4.19      4.82 o 
   1   4  20        2.98        5.87      5.26 o 
   2   4  20       17.52       13.77      6.73 o 
   3   4  20        4.22        0.33      5.15 o 
   4   4  20       23.24       12.60      7.11 o 
   5   4  20        2.96        1.76      8.65 o 
   1   5  20        9.30        8.39      5.87 o 
   2   5  20        2.48        3.51      5.27 o 
   3   5  20       21.22       15.41      7.50 o 
   4   5  20        6.86       12.00      8.48 o 
   5   5  20        2.25       -0.20      9.36 o 
   0   6  20        2.53        0.14      6.81 o 
   1   6  20        2.20       -0.39      4.88 o 
   2   6  20        0.06       -2.31      5.59 o 
   3   6  20        2.02       -2.45      5.17 o 
   4   6  20        0.00       -3.11      6.33 o 
   5   6  20        0.42       -6.98      7.95 o 
   1   7  20        2.48        6.10      6.08 o 
   2   7  20       33.09       34.28     10.34 o 
   3   7  20        0.67       -0.58      7.49 o 
   4   7  20        0.28        2.14      8.81 o 
   0   8  20        0.16        5.12      9.51 o 
   1   8  20       19.24       28.27      8.98 o 
   2   8  20        0.08        2.44      6.81 o 
   3   8  20       10.56        5.72      9.16 o 
   4   8  20        3.91        3.54     10.76 o 
   1   9  20       25.29       35.74      9.73 o 
   2   9  20       32.71       50.50     13.57 o 
   3   9  20       35.14       19.91     18.15 o 
   0  10  20        9.36        7.24     13.10 o 
   1  10  20       12.92       24.13     11.45 o 
   2  10  20        0.09        5.03     10.52 o 
   3  10  20        8.22       11.25     11.39 o 
   1  11  20       16.93       30.32     14.34 o 
   2  11  20        0.70        6.08     11.75 o 
   1   1  21        0.33        1.49      6.11 o 
   2   1  21        3.77       -2.68      6.19 o 
   3   1  21        6.67       -0.04      6.59 o 
   4   1  21        9.57        2.80      7.04 o 
   5   1  21        0.01        2.61      8.46 o 
   0   2  21       23.70        5.84      9.97 o 
   1   2  21       51.44       48.81     11.77 o 
   2   2  21       10.42        5.88      6.74 o 
   3   2  21       27.16       21.97      9.75 o 
   4   2  21        0.00       -0.51      6.59 o 
   5   2  21       15.27       13.49      9.18 o 
   1   3  21       40.45       50.02     10.30 o 
   2   3  21        2.67       -0.86      5.76 o 
   3   3  21       36.82       30.36      9.20 o 
   4   3  21       16.43       10.79      8.08 o 
   5   3  21       18.92       17.79     10.56 o 
   0   4  21        3.55        4.38      7.08 o 
   1   4  21        0.09        0.07      4.94 o 
   2   4  21       10.63        6.06      6.21 o 
   3   4  21        0.20       -1.32      4.42 o 
   4   4  21        3.86        3.79      7.48 o 
   5   4  21        1.94        3.21      8.70 o 
   1   5  21       60.10       96.14     13.29 o 
   2   5  21       30.09       26.63      8.82 o 
   3   5  21       13.03       12.76      7.35 o 
   4   5  21        0.14       -2.54      7.69 o 
   5   5  21       14.21        9.83      9.81 o 
   0   6  21        0.68        7.49      9.90 o 
   1   6  21       12.49        9.30      6.99 o 
   2   6  21        1.37        0.27      5.01 o 
   3   6  21        8.03        4.64      8.38 o 
   4   6  21        9.69       11.38     11.18 o 
   1   7  21       16.75       25.21      8.92 o 
   2   7  21        0.69       -2.83      6.36 o 
   3   7  21       21.17       19.06      9.84 o 
   4   7  21        3.59        5.54      9.58 o 
   0   8  21       16.05       11.76     12.95 o 
   1   8  21       23.34       26.63      9.07 o 
   2   8  21        5.92        3.52      8.26 o 
   3   8  21       15.65        6.69     10.51 o 
   1   9  21       43.26       55.65     12.17 o 
   2   9  21       68.63      102.92     18.97 o 
   3   9  21       24.82       12.04     12.05 o 
   0  10  21        0.85       -5.03     11.75 o 
   1  10  21       24.17       33.70     12.75 o 
   2  10  21        0.07        8.16     12.31 o 
   0   0  22       93.66      101.76     33.21 o 
   1   0  22       19.89       16.98     12.53 o 
   2   0  22        3.11       -4.75      9.97 o 
   3   0  22       16.34        7.38     11.53 o 
   4   0  22       60.38       70.76     21.95 o 
   5   0  22        1.06       -6.55     12.88 o 
   1   1  22        0.15       -1.74      6.08 o 
   2   1  22        2.02        4.96      7.46 o 
   3   1  22        2.99        1.12      6.95 o 
   4   1  22        0.62        5.15      8.17 o 
   5   1  22        0.00       -1.19      8.70 o 
   0   2  22       41.66       37.88     12.08 o 
   1   2  22       17.60       17.98      8.97 o 
   2   2  22        0.68        1.08      7.18 o 
   3   2  22       12.75        7.75      7.48 o 
   4   2  22       11.53       17.83      8.75 o 
   5   2  22        6.30       -3.06      7.51 o 
   1   3  22        2.90       -0.37      5.83 o 
   2   3  22        4.13        1.84      6.20 o 
   3   3  22        0.00       -1.52      6.75 o 
   4   3  22        0.08       -6.05      6.58 o 
   5   3  22        1.84        0.60      7.48 o 
   0   4  22        0.00       -1.20     10.42 o 
   1   4  22        9.80       11.15      6.96 o 
   2   4  22        4.80        1.47      4.62 o 
   3   4  22        6.92        5.25      6.95 o 
   4   4  22        4.66        5.68      7.55 o 
   1   5  22        3.60       -1.22      5.85 o 
   2   5  22        4.53       12.14      7.02 o 
   3   5  22        0.99        5.78      7.22 o 
   4   5  22       10.23       13.03      9.81 o 
   0   6  22       14.34       23.49     13.73 o 
   1   6  22       17.53       24.28     10.43 o 
   2   6  22       13.80       10.67      8.03 o 
   3   6  22        9.05        4.18      8.41 o 
   4   6  22        0.53        4.71      9.70 o 
   1   7  22       12.86        7.28      7.17 o 
   2   7  22      156.40      152.98     41.55 o 
   3   7  22        7.00        5.18      9.64 o 
   0   8  22       82.80       90.11     23.72 o 
   1   8  22       57.11       87.78     15.01 o 
   2   8  22        0.83       -2.21      8.43 o 
   3   8  22       53.95       53.21     32.03 o 
   1   9  22        7.45        6.50     12.10 o 
   2   9  22       88.18      114.37     19.20 o 
   0  10  22      184.94      297.16     36.88 o 
   1   1  23        8.10       -2.70      6.10 o 
   2   1  23       15.64       -3.01      5.51 o 
   3   1  23        0.22       -2.04      8.19 o 
   4   1  23       11.26       17.11     11.10 o 
   0   2  23       39.64       13.24     18.05 o 
   1   2  23        8.55        2.59      5.71 o 
   2   2  23       13.12        4.07      7.68 o 
   3   2  23       16.10        5.97      8.03 o 
   4   2  23        1.39        0.03      7.57 o 
   1   3  23       21.83        9.55      6.69 o 
   2   3  23       42.34       20.74     16.66 o 
   3   3  23        8.72        7.70      7.82 o 
   4   3  23        9.10       -1.55      8.15 o 
   0   4  23        4.84       -3.44      8.10 o 
   1   4  23        0.08        3.78      6.64 o 
   2   4  23        2.22       -3.59      5.50 o 
   3   4  23        0.49       -0.72      6.97 o 
   4   4  23       13.14       16.64     10.18 o 
   1   5  23       30.41       23.67      8.07 o 
   2   5  23        2.70       -0.15      6.73 o 
   3   5  23        0.56       -3.82      6.99 o 
   0   6  23      124.63      237.88     32.50 o 
   1   6  23       25.67       23.53      8.84 o 
   2   6  23        0.54       -6.11      6.13 o 
   3   6  23       49.96       33.80     13.34 o 
   1   7  23       61.98       84.60     14.65 o 
   2   7  23       25.98       25.10     10.47 o 
   3   7  23       10.54       12.75     10.63 o 
   0   8  23      323.45      484.26     44.08 o 
   1   8  23        1.97        2.96      9.69 o 
   2   8  23       21.93       18.80     14.14 o 
   0   0  24       89.26       -2.12     11.37 o 
   1   0  24        0.75       -6.08      9.72 o 
   2   0  24       57.65       22.29     43.37 o 
   3   0  24        3.90        8.40     12.72 o 
   4   0  24        0.11       -9.72     11.82 o 
   1   1  24        7.04       -1.35      6.56 o 
   2   1  24       81.52       39.09     42.88 o 
   3   1  24        0.20       -5.47      8.20 o 
   4   1  24       40.94       66.45     15.75 o 
   0   2  24       28.43        6.96     12.15 o 
   1   2  24       70.93       20.14     26.93 o 
   2   2  24        1.03       -3.06      7.17 o 
   3   2  24       78.21       58.15     27.37 o 
   1   3  24        2.86        8.35      6.85 o 
   2   3  24       77.42       55.56     40.62 o 
   3   3  24       15.43       21.84      9.92 o 
   0   4  24       69.58       19.82     34.12 o 
   1   4  24      123.00       97.40     34.43 o 
   2   4  24        8.68        0.33      7.30 o 
   3   4  24      131.55       47.12     43.65 o 
   1   5  24      133.54      124.45     37.17 o 
   2   5  24       49.50       58.21     19.37 o 
   3   5  24       20.24        6.83      7.48 o 
   0   6  24        6.17        6.73     13.73 o 
   1   6  24        4.29        2.47      9.65 o 
   2   6  24       10.05       11.88      8.33 o 
   1   7  24        0.38       -8.24      8.24 o 
   1   1  25       29.24        5.36     11.64 o 
   2   1  25        0.04       -4.71      8.07 o 
   3   1  25        9.35       10.05      9.88 o 
   0   2  25      182.59      108.21    152.95 o 
   1   2  25        1.24        5.13      7.50 o 
   2   2  25       22.16       17.62     10.14 o 
   3   2  25        0.64       -1.16      7.74 o 
   1   3  25      295.92      156.71    126.22 o 
   2   3  25       24.71       23.05     11.44 o 
   0   4  25       42.84       13.84     46.64 o 
   1   4  25      150.78      132.08     54.75 o 
   2   4  25        2.19        0.12      7.78 o 
   1   5  25        0.13       -0.76      8.82 o 
   2   5  25        4.92        0.50      7.06 o 
   0   6  25       31.50       47.11     20.16 o 
   1   6  25        6.43        1.09      9.71 o 
   0   0  26       88.04        8.04     17.29 o 
   1   0  26       25.02        8.68     21.31 o 
   2   0  26        2.24        1.92     10.95 o 
   1   1  26       23.89        3.49      7.16 o 
   2   1  26        5.18       -1.87      7.55 o 
   0   2  26       16.11       16.44     26.54 o 
   1   2  26       23.01        5.29      8.67 o 
   1   3  26       41.15       26.60     24.47 o 
   0   4  26        1.19       -3.21     11.15 o 
                                                 
